# Supplementary material for: Poor sleep and shift work associate with increased blood pressure and inflammation in UK Biobank participants
Source: Nat Commun. 2023 Nov 4;14:7096. doi: 10.1038/s41467-023-42758-6 (PMC10625529; doi:10.1038/s41467-023-42758-6)
Supplement: Supplementary file 3 — Source Data [file 41467_2023_42758_MOESM3_ESM.zip]

Archive with 36 entries (35 files):
- 24062760/
- __MACOSX/._24062760
- 24062760/Figure6_SleepLength_vs_BP_byMonocyte.csv
- __MACOSX/24062760/._Figure6_SleepLength_vs_BP_byMonocyte.csv
- 24062760/Figure7_SleepLength_vs_BP_byNeutrophil.csv
- __MACOSX/24062760/._Figure7_SleepLength_vs_BP_byNeutrophil.csv
- 24062760/BP.N.sumtable_rx_v4.1_19092022_UK Biobank_ALL N VALUES FOR REGRESSION ANALYSES.xlsx
- __MACOSX/24062760/._BP.N.sumtable_rx_v4.1_19092022_UK Biobank_ALL N VALUES FOR REGRESSION ANALYSES.xlsx
- 24062760/Suppl.FiguresS4_S5_S6_SleepQuality_vs_BP_ByAgeSexBMI.csv.csv
- __MACOSX/24062760/._Suppl.FiguresS4_S5_S6_SleepQuality_vs_BP_ByAgeSexBMI.csv.csv
- 24062760/Suppl.FiguresS10_sleep_duration_VS_BP_systolic_adjusted_resi.rdata.txt
- __MACOSX/24062760/._Suppl.FiguresS10_sleep_duration_VS_BP_systolic_adjusted_resi.rdata.txt
- 24062760/Suppl.FiguresS11_sleepduration_SystolicBloodPressure.nlmr.rdata
- __MACOSX/24062760/._Suppl.FiguresS11_sleepduration_SystolicBloodPressure.nlmr.rdata
- 24062760/Figure1_and_2_SleepLength_SleepQuality_ShiftWork_vs_BP.txt
- __MACOSX/24062760/._Figure1_and_2_SleepLength_SleepQuality_ShiftWork_vs_BP.txt
- 24062760/Suppl.FiguresS7_S8_S9_Shiftwork_vs_BP_ByAgeSexBMI.csv.csv
- __MACOSX/24062760/._Suppl.FiguresS7_S8_S9_Shiftwork_vs_BP_ByAgeSexBMI.csv.csv
- 24062760/Figure8A_MReffects.csv
- __MACOSX/24062760/._Figure8A_MReffects.csv
- 24062760/Suppl.FiguresS10_sleep_duration_VS_BP_diastolic_adjusted_resi.rdata.txt
- __MACOSX/24062760/._Suppl.FiguresS10_sleep_duration_VS_BP_diastolic_adjusted_resi.rdata.txt
- 24062760/Figure8B_daynap_BP.eff_plot.gz
- __MACOSX/24062760/._Figure8B_daynap_BP.eff_plot.gz
- 24062760/Suppl.FiguresS11_sleepduration_DiastolicBloodPressure.nlmr.rdata
- __MACOSX/24062760/._Suppl.FiguresS11_sleepduration_DiastolicBloodPressure.nlmr.rdata
- 24062760/Figure8B_long_sleep_duration_BP.eff_plot.gz
- __MACOSX/24062760/._Figure8B_long_sleep_duration_BP.eff_plot.gz
- 24062760/Figure3_Interaction_SleepLength_and_ShiftWork_vs_BP.csv
- __MACOSX/24062760/._Figure3_Interaction_SleepLength_and_ShiftWork_vs_BP.csv
- 24062760/Figure5_SleepLength_vs_BP_byLymphocyte.csv
- __MACOSX/24062760/._Figure5_SleepLength_vs_BP_byLymphocyte.csv
- 24062760/Figure4_SleepLength_vs_BP_byCRP.csv
- __MACOSX/24062760/._Figure4_SleepLength_vs_BP_byCRP.csv
- 24062760/Suppl.FiguresS1_S2_S3_SleepLength_vs_BP_ByAgeSexBMI.csv
- __MACOSX/24062760/._Suppl.FiguresS1_S2_S3_SleepLength_vs_BP_ByAgeSexBMI.csv
