# Supplementary material for: Poor sleep and shift work associate with increased blood pressure and inflammation in UK Biobank participants
Source: Nat Commun. 2023 Nov 4;14:7096. doi: 10.1038/s41467-023-42758-6 (PMC10625529; doi:10.1038/s41467-023-42758-6)
Supplement: Supplementary file 3 — Source Data [file 41467_2023_42758_MOESM3_ESM.zip › 24062760/Figure6_SleepLength_vs_BP_byMonocyte.csv]

Trait.Group1	Estimate	Std_Error	t.value	Pvalue	LowerCI	UpperCI	Marker	Model	Outcome	Pval	Marker1	test
5	1.53	0.292	5.246	<span style=" color: red !important;" > 1.56e-07</span>	0.96	2.1	Mono_Low	1	Systolic BP	1.56E-07	Mono_Tert1	*
6	0.372	0.161	2.314	<span style=" color: red !important;" > 2.07e-02</span>	0.06	0.69	Mono_Low	1	Systolic BP	2.07E-02	Mono_Tert1	*
8	0.22	0.138	1.592	<span style=" color: black !important;" > 1.11e-01</span>	-0.05	0.49	Mono_Low	1	Systolic BP	1.11E-01	Mono_Tert1
9	0.659	0.248	2.66	<span style=" color: red !important;" > 7.81e-03</span>	0.17	1.14	Mono_Low	1	Systolic BP	7.81E-03	Mono_Tert1	*
5	1.542	0.291	5.303	<span style=" color: red !important;" > 1.14e-07</span>	0.97	2.11	Mono_Medium	1	Systolic BP	1.14E-07	Mono_Tert2	*
6	0.224	0.162	1.384	<span style=" color: black !important;" > 1.66e-01</span>	-0.09	0.54	Mono_Medium	1	Systolic BP	1.66E-01	Mono_Tert2
8	0.331	0.14	2.366	<span style=" color: red !important;" > 1.80e-02</span>	0.06	0.6	Mono_Medium	1	Systolic BP	1.80E-02	Mono_Tert2	*
9	1.075	0.247	4.344	<span style=" color: red !important;" > 1.40e-05</span>	0.59	1.56	Mono_Medium	1	Systolic BP	1.40E-05	Mono_Tert2	*
5	0.287	0.287	0.999	<span style=" color: black !important;" > 3.18e-01</span>	-0.28	0.85	Mono_High	1	Systolic BP	3.18E-01	Mono_Tert3
6	0.094	0.164	0.575	<span style=" color: black !important;" > 5.66e-01</span>	-0.23	0.42	Mono_High	1	Systolic BP	5.66E-01	Mono_Tert3
8	0.267	0.144	1.847	<span style=" color: black !important;" > 6.48e-02</span>	-0.02	0.55	Mono_High	1	Systolic BP	6.48E-02	Mono_Tert3
9	0.889	0.238	3.735	<span style=" color: red !important;" > 1.88e-04</span>	0.42	1.36	Mono_High	1	Systolic BP	1.88E-04	Mono_Tert3	*
5	0.675	0.285	2.372	<span style=" color: red !important;" >1.77e-02</span>	0.12	1.23	Mono_Low	2	Systolic BP	1.77E-02	Mono_Tert1	*
6	-0.051	0.157	-0.324	<span style=" color: black !important;" >7.46e-01</span>	-0.36	0.26	Mono_Low	2	Systolic BP	7.46E-01	Mono_Tert1
8	0.212	0.135	1.572	<span style=" color: black !important;" >1.16e-01</span>	-0.05	0.48	Mono_Low	2	Systolic BP	1.16E-01	Mono_Tert1
9	0.316	0.242	1.308	<span style=" color: black !important;" >1.91e-01</span>	-0.16	0.79	Mono_Low	2	Systolic BP	1.91E-01	Mono_Tert1
5	0.766	0.285	2.691	<span style=" color: red !important;" >7.13e-03</span>	0.21	1.32	Mono_Medium	2	Systolic BP	7.13E-03	Mono_Tert2	*
6	-0.282	0.158	-1.783	<span style=" color: black !important;" >7.46e-02</span>	-0.59	0.03	Mono_Medium	2	Systolic BP	7.46E-02	Mono_Tert2
8	0.346	0.137	2.533	<span style=" color: red !important;" >1.13e-02</span>	0.08	0.61	Mono_Medium	2	Systolic BP	1.13E-02	Mono_Tert2	*
9	0.607	0.242	2.511	<span style=" color: red !important;" >1.21e-02</span>	0.13	1.08	Mono_Medium	2	Systolic BP	1.21E-02	Mono_Tert2	*
5	-0.435	0.282	-1.545	<span style=" color: black !important;" >1.22e-01</span>	-0.99	0.12	Mono_High	2	Systolic BP	1.22E-01	Mono_Tert3
6	-0.284	0.161	-1.762	<span style=" color: black !important;" >7.81e-02</span>	-0.6	0.03	Mono_High	2	Systolic BP	7.81E-02	Mono_Tert3
8	0.275	0.141	1.943	<span style=" color: black !important;" >5.21e-02</span>	0	0.55	Mono_High	2	Systolic BP	5.21E-02	Mono_Tert3
9	0.451	0.234	1.93	<span style=" color: black !important;" >5.36e-02</span>	-0.01	0.91	Mono_High	2	Systolic BP	5.36E-02	Mono_Tert3
5	1.225	0.168	7.283	<span style=" color: red !important;" > 3.29e-13</span>	0.9	1.56	Mono_Low	1	Diastolic BP	3.29E-13	Mono_Tert1	*
6	0.496	0.093	5.347	<span style=" color: red !important;" > 8.97e-08</span>	0.31	0.68	Mono_Low	1	Diastolic BP	8.97E-08	Mono_Tert1	*
8	0.196	0.08	2.454	<span style=" color: red !important;" > 1.41e-02</span>	0.04	0.35	Mono_Low	1	Diastolic BP	1.41E-02	Mono_Tert1	*
9	0.742	0.143	5.183	<span style=" color: red !important;" > 2.19e-07</span>	0.46	1.02	Mono_Low	1	Diastolic BP	2.19E-07	Mono_Tert1	*
5	1.306	0.168	7.778	<span style=" color: red !important;" > 7.46e-15</span>	0.98	1.64	Mono_Medium	1	Diastolic BP	7.46E-15	Mono_Tert2	*
6	0.403	0.093	4.312	<span style=" color: red !important;" > 1.62e-05</span>	0.22	0.59	Mono_Medium	1	Diastolic BP	1.62E-05	Mono_Tert2	*
8	0.326	0.081	4.038	<span style=" color: red !important;" > 5.39e-05</span>	0.17	0.48	Mono_Medium	1	Diastolic BP	5.39E-05	Mono_Tert2	*
9	1.147	0.143	8.04	<span style=" color: red !important;" > 9.11e-16</span>	0.87	1.43	Mono_Medium	1	Diastolic BP	9.11E-16	Mono_Tert2	*
5	0.5	0.167	2.993	<span style=" color: red !important;" >2.76e-03</span>	0.17	0.83	Mono_High	1	Diastolic BP	2.76E-03	Mono_Tert3	*
6	0.273	0.095	2.86	<span style=" color: red !important;" >4.24e-03</span>	0.09	0.46	Mono_High	1	Diastolic BP	4.24E-03	Mono_Tert3	*
8	0.319	0.084	3.798	<span style=" color: red !important;" >1.46e-04</span>	0.15	0.48	Mono_High	1	Diastolic BP	1.46E-04	Mono_Tert3	*
9	0.929	0.138	6.719	<span style=" color: red !important;" >1.84e-11</span>	0.66	1.2	Mono_High	1	Diastolic BP	1.84E-11	Mono_Tert3	*
5	0.549	0.16	3.438	<span style=" color: red !important;" > 5.86e-04</span>	0.24	0.86	Mono_Low	2	Diastolic BP	5.86E-04	Mono_Tert1	*
6	0.154	0.088	1.748	<span style=" color: black !important;" > 8.04e-02</span>	-0.02	0.33	Mono_Low	2	Diastolic BP	8.04E-02	Mono_Tert1
8	0.188	0.076	2.481	<span style=" color: red !important;" > 1.31e-02</span>	0.04	0.34	Mono_Low	2	Diastolic BP	1.31E-02	Mono_Tert1	*
9	0.452	0.136	3.329	<span style=" color: red !important;" > 8.72e-04</span>	0.19	0.72	Mono_Low	2	Diastolic BP	8.72E-04	Mono_Tert1	*
5	0.663	0.16	4.147	<span style=" color: red !important;" > 3.37e-05</span>	0.35	0.98	Mono_Medium	2	Diastolic BP	3.37E-05	Mono_Tert2	*
6	-0.013	0.089	-0.15	<span style=" color: black !important;" > 8.81e-01</span>	-0.19	0.16	Mono_Medium	2	Diastolic BP	8.81E-01	Mono_Tert2
8	0.34	0.077	4.431	<span style=" color: red !important;" > 9.38e-06</span>	0.19	0.49	Mono_Medium	2	Diastolic BP	9.38E-06	Mono_Tert2	*
9	0.756	0.136	5.575	<span style=" color: red !important;" > 2.48e-08</span>	0.49	1.02	Mono_Medium	2	Diastolic BP	2.48E-08	Mono_Tert2	*
5	-0.155	0.16	-0.974	<span style=" color: black !important;" >3.30e-01</span>	-0.47	0.16	Mono_High	2	Diastolic BP	3.30E-01	Mono_Tert3
6	-0.047	0.091	-0.512	<span style=" color: black !important;" >6.09e-01</span>	-0.22	0.13	Mono_High	2	Diastolic BP	6.09E-01	Mono_Tert3
8	0.321	0.08	4.018	<span style=" color: red !important;" >5.88e-05</span>	0.16	0.48	Mono_High	2	Diastolic BP	5.88E-05	Mono_Tert3	*
9	0.545	0.132	4.127	<span style=" color: red !important;" >3.67e-05</span>	0.29	0.8	Mono_High	2	Diastolic BP	3.67E-05	Mono_Tert3	*
7	0	0	0	1	0	0	Mono_Tert1	1	Systolic BP	1.00E+00	Mono_Tert1
7	0	0	0	1	0	0	Mono_Tert2	1	Systolic BP	1.00E+00	Mono_Tert2
7	0	0	0	1	0	0	Mono_Tert3	1	Systolic BP	1.00E+00	Mono_Tert3
7	0	0	0	1	0	0	Mono_Tert1	1	Diastolic BP	1.00E+00	Mono_Tert1
7	0	0	0	1	0	0	Mono_Tert2	1	Diastolic BP	1.00E+00	Mono_Tert2
7	0	0	0	1	0	0	Mono_Tert3	1	Diastolic BP	1.00E+00	Mono_Tert3
