# Supplementary material for: Poor sleep and shift work associate with increased blood pressure and inflammation in UK Biobank participants
Source: Nat Commun. 2023 Nov 4;14:7096. doi: 10.1038/s41467-023-42758-6 (PMC10625529; doi:10.1038/s41467-023-42758-6)
Supplement: Supplementary file 3 — Source Data [file 41467_2023_42758_MOESM3_ESM.zip › 24062760/Figure7_SleepLength_vs_BP_byNeutrophil.csv]

Trait.Group1	Estimate	Std_Error	t.value	Pvalue	LowerCI	UpperCI	Marker	Model	Outcome	Pval	Marker1	test
5	1.717	0.291	5.911	<span style=" color: red !important;" > 3.41e-09</span>	1.15	2.29	Neut_Low	1	Systolic BP	3.41E-09	Neut_Tert1	*
6	0.321	0.155	2.069	<span style=" color: red !important;" > 3.85e-02</span>	0.02	0.63	Neut_Low	1	Systolic BP	3.85E-02	Neut_Tert1	*
8	0.227	0.134	1.686	<span style=" color: black !important;" > 9.18e-02</span>	-0.04	0.49	Neut_Low	1	Systolic BP	9.18E-02	Neut_Tert1
9	1.172	0.248	4.723	<span style=" color: red !important;" > 2.33e-06</span>	0.69	1.66	Neut_Low	1	Systolic BP	2.33E-06	Neut_Tert1	*
5	1.09	0.294	3.712	<span style=" color: red !important;" > 2.06e-04</span>	0.51	1.66	Neut_Medium	1	Systolic BP	2.06E-04	Neut_Tert2	*
6	0.051	0.162	0.315	<span style=" color: black !important;" > 7.53e-01</span>	-0.27	0.37	Neut_Medium	1	Systolic BP	7.53E-01	Neut_Tert2
8	0.226	0.14	1.607	<span style=" color: black !important;" > 1.08e-01</span>	-0.05	0.5	Neut_Medium	1	Systolic BP	1.08E-01	Neut_Tert2
9	0.646	0.245	2.641	<span style=" color: red !important;" > 8.26e-03</span>	0.17	1.13	Neut_Medium	1	Systolic BP	8.26E-03	Neut_Tert2	*
5	0.396	0.284	1.398	<span style=" color: black !important;" > 1.62e-01</span>	-0.16	0.95	Neut_High	1	Systolic BP	1.62E-01	Neut_Tert3
6	0.279	0.168	1.658	<span style=" color: black !important;" > 9.74e-02</span>	-0.05	0.61	Neut_High	1	Systolic BP	9.74E-02	Neut_Tert3
8	0.222	0.147	1.511	<span style=" color: black !important;" > 1.31e-01</span>	-0.07	0.51	Neut_High	1	Systolic BP	1.31E-01	Neut_Tert3
9	0.464	0.239	1.942	<span style=" color: black !important;" > 5.21e-02</span>	0	0.93	Neut_High	1	Systolic BP	5.21E-02	Neut_Tert3
5	1.028	0.284	3.619	<span style=" color: red !important;" >2.96e-04</span>	0.47	1.58	Neut_Low	2	Systolic BP	2.96E-04	Neut_Tert1	*
6	-0.066	0.152	-0.432	<span style=" color: black !important;" >6.65e-01</span>	-0.36	0.23	Neut_Low	2	Systolic BP	6.65E-01	Neut_Tert1
8	0.245	0.131	1.87	<span style=" color: black !important;" >6.15e-02</span>	-0.01	0.5	Neut_Low	2	Systolic BP	6.15E-02	Neut_Tert1
9	0.77	0.242	3.174	<span style=" color: red !important;" >1.50e-03</span>	0.29	1.25	Neut_Low	2	Systolic BP	1.50E-03	Neut_Tert1	*
5	0.388	0.288	1.35	<span style=" color: black !important;" >1.77e-01</span>	-0.18	0.95	Neut_Medium	2	Systolic BP	1.77E-01	Neut_Tert2
6	-0.368	0.159	-2.316	<span style=" color: red !important;" >2.06e-02</span>	-0.68	-0.06	Neut_Medium	2	Systolic BP	2.06E-02	Neut_Tert2	*
8	0.235	0.137	1.713	<span style=" color: black !important;" >8.67e-02</span>	-0.03	0.5	Neut_Medium	2	Systolic BP	8.67E-02	Neut_Tert2
9	0.245	0.239	1.025	<span style=" color: black !important;" >3.06e-01</span>	-0.22	0.71	Neut_Medium	2	Systolic BP	3.06E-01	Neut_Tert2
5	-0.444	0.279	-1.593	<span style=" color: black !important;" >1.11e-01</span>	-0.99	0.1	Neut_High	2	Systolic BP	1.11E-01	Neut_Tert3
6	-0.193	0.165	-1.168	<span style=" color: black !important;" >2.43e-01</span>	-0.52	0.13	Neut_High	2	Systolic BP	2.43E-01	Neut_Tert3
8	0.232	0.144	1.615	<span style=" color: black !important;" >1.06e-01</span>	-0.05	0.51	Neut_High	2	Systolic BP	1.06E-01	Neut_Tert3
9	0.087	0.234	0.372	<span style=" color: black !important;" >7.10e-01</span>	-0.37	0.55	Neut_High	2	Systolic BP	7.10E-01	Neut_Tert3
5	0.946	0.169	5.613	<span style=" color: red !important;" > 2.00e-08</span>	0.62	1.28	Neut_Low	1	Diastolic BP	2.00E-08	Neut_Tert1	*
6	0.316	0.09	3.517	<span style=" color: red !important;" > 4.36e-04</span>	0.14	0.49	Neut_Low	1	Diastolic BP	4.36E-04	Neut_Tert1	*
8	0.173	0.078	2.219	<span style=" color: red !important;" > 2.65e-02</span>	0.02	0.33	Neut_Low	1	Diastolic BP	2.65E-02	Neut_Tert1	*
9	0.989	0.144	6.873	<span style=" color: red !important;" > 6.33e-12</span>	0.71	1.27	Neut_Low	1	Diastolic BP	6.33E-12	Neut_Tert1	*
5	0.969	0.169	5.725	<span style=" color: red !important;" > 1.04e-08</span>	0.64	1.3	Neut_Medium	1	Diastolic BP	1.04E-08	Neut_Tert2	*
6	0.415	0.094	4.436	<span style=" color: red !important;" > 9.18e-06</span>	0.23	0.6	Neut_Medium	1	Diastolic BP	9.18E-06	Neut_Tert2	*
8	0.339	0.081	4.188	<span style=" color: red !important;" > 2.81e-05</span>	0.18	0.5	Neut_Medium	1	Diastolic BP	2.81E-05	Neut_Tert2	*
9	0.966	0.141	6.847	<span style=" color: red !important;" > 7.58e-12</span>	0.69	1.24	Neut_Medium	1	Diastolic BP	7.58E-12	Neut_Tert2	*
5	0.978	0.165	5.93	<span style=" color: red !important;" > 3.03e-09</span>	0.65	1.3	Neut_High	1	Diastolic BP	3.03E-09	Neut_Tert3	*
6	0.432	0.098	4.417	<span style=" color: red !important;" > 1.00e-05</span>	0.24	0.62	Neut_High	1	Diastolic BP	1.00E-05	Neut_Tert3	*
8	0.265	0.085	3.108	<span style=" color: red !important;" > 1.88e-03</span>	0.1	0.43	Neut_High	1	Diastolic BP	1.88E-03	Neut_Tert3	*
9	0.72	0.139	5.192	<span style=" color: red !important;" > 2.08e-07</span>	0.45	0.99	Neut_High	1	Diastolic BP	2.08E-07	Neut_Tert3	*
5	0.388	0.161	2.416	<span style=" color: red !important;" > 1.57e-02</span>	0.07	0.7	Neut_Low	2	Diastolic BP	1.57E-02	Neut_Tert1	*
6	0.004	0.086	0.051	<span style=" color: black !important;" > 9.60e-01</span>	-0.16	0.17	Neut_Low	2	Diastolic BP	9.60E-01	Neut_Tert1
8	0.188	0.074	2.539	<span style=" color: red !important;" > 1.11e-02</span>	0.04	0.33	Neut_Low	2	Diastolic BP	1.11E-02	Neut_Tert1	*
9	0.662	0.137	4.826	<span style=" color: red !important;" > 1.40e-06</span>	0.39	0.93	Neut_Low	2	Diastolic BP	1.40E-06	Neut_Tert1	*
5	0.375	0.161	2.327	<span style=" color: red !important;" > 2.00e-02</span>	0.06	0.69	Neut_Medium	2	Diastolic BP	2.00E-02	Neut_Tert2	*
6	0.068	0.089	0.76	<span style=" color: black !important;" > 4.47e-01</span>	-0.11	0.24	Neut_Medium	2	Diastolic BP	4.47E-01	Neut_Tert2
8	0.346	0.077	4.491	<span style=" color: red !important;" > 7.11e-06</span>	0.19	0.5	Neut_Medium	2	Diastolic BP	7.11E-06	Neut_Tert2	*
9	0.631	0.134	4.699	<span style=" color: red !important;" > 2.61e-06</span>	0.37	0.89	Neut_Medium	2	Diastolic BP	2.61E-06	Neut_Tert2	*
5	0.231	0.157	1.47	<span style=" color: black !important;" > 1.41e-01</span>	-0.08	0.54	Neut_High	2	Diastolic BP	1.41E-01	Neut_Tert3
6	0.021	0.093	0.223	<span style=" color: black !important;" > 8.23e-01</span>	-0.16	0.2	Neut_High	2	Diastolic BP	8.23E-01	Neut_Tert3
8	0.271	0.081	3.341	<span style=" color: red !important;" > 8.35e-04</span>	0.11	0.43	Neut_High	2	Diastolic BP	8.35E-04	Neut_Tert3	*
9	0.368	0.132	2.786	<span style=" color: red !important;" > 5.33e-03</span>	0.11	0.63	Neut_High	2	Diastolic BP	5.33E-03	Neut_Tert3	*
7	0	0	0	1	0	0	Neut_Tert1	1	Systolic BP	1.00E+00	Neut_Tert1
7	0	0	0	1	0	0	Neut_Tert2	1	Systolic BP	1.00E+00	Neut_Tert2
7	0	0	0	1	0	0	Neut_Tert3	1	Systolic BP	1.00E+00	Neut_Tert3
7	0	0	0	1	0	0	Neut_Tert1	1	Diastolic BP	1.00E+00	Neut_Tert1
7	0	0	0	1	0	0	Neut_Tert2	1	Diastolic BP	1.00E+00	Neut_Tert2
7	0	0	0	1	0	0	Neut_Tert3	1	Diastolic BP	1.00E+00	Neut_Tert3
