# Supplementary material for: Poor sleep and shift work associate with increased blood pressure and inflammation in UK Biobank participants
Source: Nat Commun. 2023 Nov 4;14:7096. doi: 10.1038/s41467-023-42758-6 (PMC10625529; doi:10.1038/s41467-023-42758-6)
Supplement: Supplementary file 3 — Source Data [file 41467_2023_42758_MOESM3_ESM.zip › 24062760/BP.N.sumtable_rx_v4.1_19092022_UK Biobank_ALL N VALUES FOR REGRESSION ANALYSES.xlsx]

## Sheet: BP.N.sumtable
Trait	Sleep.Trait	Sleep.Trait.Group	Stratified.Group	Stratified.Sub-group	N
BP_systolic_adjusted	SleepLength	8	sex	Male	51523
BP_systolic_adjusted	SleepLength	8	sex	Female	64439
BP_systolic_adjusted	SleepLength	6	sex	Male	35880
BP_systolic_adjusted	SleepLength	6	sex	Female	38152
BP_systolic_adjusted	SleepLength	>=9	sex	Male	12444
BP_systolic_adjusted	SleepLength	>=9	sex	Female	14903
BP_systolic_adjusted	SleepLength	<=5	sex	Male	8435
BP_systolic_adjusted	SleepLength	<=5	sex	Female	10540
BP_systolic_adjusted	SleepLength	7	sex	Male	75454
BP_systolic_adjusted	SleepLength	7	sex	Female	81279
BP_systolic_adjusted	SleepLength	8	age_group	>50	88300
BP_systolic_adjusted	SleepLength	8	age_group	<=50	27662
BP_systolic_adjusted	SleepLength	6	age_group	>50	56150
BP_systolic_adjusted	SleepLength	6	age_group	<=50	17882
BP_systolic_adjusted	SleepLength	>=9	age_group	>50	22579
BP_systolic_adjusted	SleepLength	>=9	age_group	<=50	4768
BP_systolic_adjusted	SleepLength	<=5	age_group	>50	14977
BP_systolic_adjusted	SleepLength	<=5	age_group	<=50	3998
BP_systolic_adjusted	SleepLength	7	age_group	>50	113484
BP_systolic_adjusted	SleepLength	7	age_group	<=50	43249
BP_systolic_adjusted	SleepLength	8	bmi_group	>=30	24784
BP_systolic_adjusted	SleepLength	8	bmi_group	25-<30	50364
BP_systolic_adjusted	SleepLength	8	bmi_group	<25	40422
BP_systolic_adjusted	SleepLength	6	bmi_group	>=30	19240
BP_systolic_adjusted	SleepLength	6	bmi_group	25-<30	31624
BP_systolic_adjusted	SleepLength	6	bmi_group	<25	22861
BP_systolic_adjusted	SleepLength	>=9	bmi_group	>=30	7523
BP_systolic_adjusted	SleepLength	>=9	bmi_group	25-<30	11622
BP_systolic_adjusted	SleepLength	>=9	bmi_group	<25	8046
BP_systolic_adjusted	SleepLength	<=5	bmi_group	>=30	5912
BP_systolic_adjusted	SleepLength	<=5	bmi_group	25-<30	7656
BP_systolic_adjusted	SleepLength	<=5	bmi_group	<25	5286
BP_systolic_adjusted	SleepLength	7	bmi_group	>=30	33154
BP_systolic_adjusted	SleepLength	7	bmi_group	25-<30	67603
BP_systolic_adjusted	SleepLength	7	bmi_group	<25	55539
BP_systolic_adjusted	SleepLength	8	CRPtertiles	Medium	37420
BP_systolic_adjusted	SleepLength	8	CRPtertiles	Low	37288
BP_systolic_adjusted	SleepLength	8	CRPtertiles	High	35678
BP_systolic_adjusted	SleepLength	6	CRPtertiles	Medium	23526
BP_systolic_adjusted	SleepLength	6	CRPtertiles	Low	23367
BP_systolic_adjusted	SleepLength	6	CRPtertiles	High	23634
BP_systolic_adjusted	SleepLength	>=9	CRPtertiles	Medium	8589
BP_systolic_adjusted	SleepLength	>=9	CRPtertiles	Low	7134
BP_systolic_adjusted	SleepLength	>=9	CRPtertiles	High	10213
BP_systolic_adjusted	SleepLength	<=5	CRPtertiles	Medium	5768
BP_systolic_adjusted	SleepLength	<=5	CRPtertiles	Low	5139
BP_systolic_adjusted	SleepLength	<=5	CRPtertiles	High	7102
BP_systolic_adjusted	SleepLength	7	CRPtertiles	Medium	50273
BP_systolic_adjusted	SleepLength	7	CRPtertiles	Low	54704
BP_systolic_adjusted	SleepLength	7	CRPtertiles	High	44184
BP_systolic_adjusted	SleepLength	8	LymphGroup	Medium	37786
BP_systolic_adjusted	SleepLength	8	LymphGroup	Low	37361
BP_systolic_adjusted	SleepLength	8	LymphGroup	High	37133
BP_systolic_adjusted	SleepLength	6	LymphGroup	Medium	23846
BP_systolic_adjusted	SleepLength	6	LymphGroup	Low	23818
BP_systolic_adjusted	SleepLength	6	LymphGroup	High	24113
BP_systolic_adjusted	SleepLength	>=9	LymphGroup	Medium	8531
BP_systolic_adjusted	SleepLength	>=9	LymphGroup	Low	8549
BP_systolic_adjusted	SleepLength	>=9	LymphGroup	High	9343
BP_systolic_adjusted	SleepLength	<=5	LymphGroup	Medium	5903
BP_systolic_adjusted	SleepLength	<=5	LymphGroup	Low	5903
BP_systolic_adjusted	SleepLength	<=5	LymphGroup	High	6530
BP_systolic_adjusted	SleepLength	7	LymphGroup	Medium	51526
BP_systolic_adjusted	SleepLength	7	LymphGroup	Low	51844
BP_systolic_adjusted	SleepLength	7	LymphGroup	High	48467
BP_systolic_adjusted	SleepLength	8	MonoGroup	Medium	37741
BP_systolic_adjusted	SleepLength	8	MonoGroup	Low	37575
BP_systolic_adjusted	SleepLength	8	MonoGroup	High	36964
BP_systolic_adjusted	SleepLength	6	MonoGroup	Medium	23605
BP_systolic_adjusted	SleepLength	6	MonoGroup	Low	23823
BP_systolic_adjusted	SleepLength	6	MonoGroup	High	24349
BP_systolic_adjusted	SleepLength	>=9	MonoGroup	Medium	8462
BP_systolic_adjusted	SleepLength	>=9	MonoGroup	Low	8291
BP_systolic_adjusted	SleepLength	>=9	MonoGroup	High	9670
BP_systolic_adjusted	SleepLength	<=5	MonoGroup	Medium	6057
BP_systolic_adjusted	SleepLength	<=5	MonoGroup	Low	5862
BP_systolic_adjusted	SleepLength	<=5	MonoGroup	High	6417
BP_systolic_adjusted	SleepLength	7	MonoGroup	Medium	51053
BP_systolic_adjusted	SleepLength	7	MonoGroup	Low	52038
BP_systolic_adjusted	SleepLength	7	MonoGroup	High	48746
BP_systolic_adjusted	SleepLength	8	NeutGroup	Medium	37758
BP_systolic_adjusted	SleepLength	8	NeutGroup	Low	37457
BP_systolic_adjusted	SleepLength	8	NeutGroup	High	37065
BP_systolic_adjusted	SleepLength	6	NeutGroup	Medium	23986
BP_systolic_adjusted	SleepLength	6	NeutGroup	Low	23885
BP_systolic_adjusted	SleepLength	6	NeutGroup	High	23906
BP_systolic_adjusted	SleepLength	>=9	NeutGroup	Medium	8754
BP_systolic_adjusted	SleepLength	>=9	NeutGroup	Low	7735
BP_systolic_adjusted	SleepLength	>=9	NeutGroup	High	9934
BP_systolic_adjusted	SleepLength	<=5	NeutGroup	Medium	5922
BP_systolic_adjusted	SleepLength	<=5	NeutGroup	Low	5544
BP_systolic_adjusted	SleepLength	<=5	NeutGroup	High	6870
BP_systolic_adjusted	SleepLength	7	NeutGroup	Medium	50956
BP_systolic_adjusted	SleepLength	7	NeutGroup	Low	53854
BP_systolic_adjusted	SleepLength	7	NeutGroup	High	47027
BP_systolic_adjusted	SleepQualityScore	0~1	sex	Male	22728
BP_systolic_adjusted	SleepQualityScore	0~1	sex	Female	19673
BP_systolic_adjusted	SleepQualityScore	2~3	sex	Male	97479
BP_systolic_adjusted	SleepQualityScore	2~3	sex	Female	116832
BP_systolic_adjusted	SleepQualityScore	4~5	sex	Male	32300
BP_systolic_adjusted	SleepQualityScore	4~5	sex	Female	40793
BP_systolic_adjusted	SleepQualityScore	0~1	age_group	>50	34223
BP_systolic_adjusted	SleepQualityScore	0~1	age_group	<=50	8178
BP_systolic_adjusted	SleepQualityScore	2~3	age_group	>50	162585
BP_systolic_adjusted	SleepQualityScore	2~3	age_group	<=50	51726
BP_systolic_adjusted	SleepQualityScore	4~5	age_group	>50	50304
BP_systolic_adjusted	SleepQualityScore	4~5	age_group	<=50	22789
BP_systolic_adjusted	SleepQualityScore	0~1	bmi_group	>=30	14269
BP_systolic_adjusted	SleepQualityScore	0~1	bmi_group	25-<30	18428
BP_systolic_adjusted	SleepQualityScore	0~1	bmi_group	<25	9464
BP_systolic_adjusted	SleepQualityScore	2~3	bmi_group	>=30	49675
BP_systolic_adjusted	SleepQualityScore	2~3	bmi_group	25-<30	93004
BP_systolic_adjusted	SleepQualityScore	2~3	bmi_group	<25	70900
BP_systolic_adjusted	SleepQualityScore	4~5	bmi_group	>=30	12367
BP_systolic_adjusted	SleepQualityScore	4~5	bmi_group	25-<30	30247
BP_systolic_adjusted	SleepQualityScore	4~5	bmi_group	<25	30306
BP_systolic_adjusted	SleepQualityScore	0~1	CRPtertiles	Medium	13571
BP_systolic_adjusted	SleepQualityScore	0~1	CRPtertiles	Low	10434
BP_systolic_adjusted	SleepQualityScore	0~1	CRPtertiles	High	16369
BP_systolic_adjusted	SleepQualityScore	2~3	CRPtertiles	Medium	69154
BP_systolic_adjusted	SleepQualityScore	2~3	CRPtertiles	Low	68575
BP_systolic_adjusted	SleepQualityScore	2~3	CRPtertiles	High	66513
BP_systolic_adjusted	SleepQualityScore	4~5	CRPtertiles	Medium	23065
BP_systolic_adjusted	SleepQualityScore	4~5	CRPtertiles	Low	28116
BP_systolic_adjusted	SleepQualityScore	4~5	CRPtertiles	High	18432
BP_systolic_adjusted	SleepQualityScore	0~1	LymphGroup	Medium	13531
BP_systolic_adjusted	SleepQualityScore	0~1	LymphGroup	Low	12786
BP_systolic_adjusted	SleepQualityScore	0~1	LymphGroup	High	14779
BP_systolic_adjusted	SleepQualityScore	2~3	LymphGroup	Medium	69612
BP_systolic_adjusted	SleepQualityScore	2~3	LymphGroup	Low	68548
BP_systolic_adjusted	SleepQualityScore	2~3	LymphGroup	High	69647
BP_systolic_adjusted	SleepQualityScore	4~5	LymphGroup	Medium	24335
BP_systolic_adjusted	SleepQualityScore	4~5	LymphGroup	Low	24618
BP_systolic_adjusted	SleepQualityScore	4~5	LymphGroup	High	21879
BP_systolic_adjusted	SleepQualityScore	0~1	MonoGroup	Medium	13372
BP_systolic_adjusted	SleepQualityScore	0~1	MonoGroup	Low	11919
BP_systolic_adjusted	SleepQualityScore	0~1	MonoGroup	High	15805
BP_systolic_adjusted	SleepQualityScore	2~3	MonoGroup	Medium	69547
BP_systolic_adjusted	SleepQualityScore	2~3	MonoGroup	Low	69372
BP_systolic_adjusted	SleepQualityScore	2~3	MonoGroup	High	68888
BP_systolic_adjusted	SleepQualityScore	4~5	MonoGroup	Medium	23821
BP_systolic_adjusted	SleepQualityScore	4~5	MonoGroup	Low	25726
BP_systolic_adjusted	SleepQualityScore	4~5	MonoGroup	High	21285
BP_systolic_adjusted	SleepQualityScore	0~1	NeutGroup	Medium	13628
BP_systolic_adjusted	SleepQualityScore	0~1	NeutGroup	Low	12433
BP_systolic_adjusted	SleepQualityScore	0~1	NeutGroup	High	15035
BP_systolic_adjusted	SleepQualityScore	2~3	NeutGroup	Medium	69737
BP_systolic_adjusted	SleepQualityScore	2~3	NeutGroup	Low	70053
BP_systolic_adjusted	SleepQualityScore	2~3	NeutGroup	High	68017
BP_systolic_adjusted	SleepQualityScore	4~5	NeutGroup	Medium	23894
BP_systolic_adjusted	SleepQualityScore	4~5	NeutGroup	Low	25696
BP_systolic_adjusted	SleepQualityScore	4~5	NeutGroup	High	21242
BP_systolic_adjusted	ShiftWork	PermanentNight	sex	Male	3135
BP_systolic_adjusted	ShiftWork	PermanentNight	sex	Female	1581
BP_systolic_adjusted	ShiftWork	NightShift	sex	Male	2076
BP_systolic_adjusted	ShiftWork	NightShift	sex	Female	1091
BP_systolic_adjusted	ShiftWork	MixedShift	sex	Male	6525
BP_systolic_adjusted	ShiftWork	MixedShift	sex	Female	3625
BP_systolic_adjusted	ShiftWork	DayShift	sex	Male	8549
BP_systolic_adjusted	ShiftWork	DayShift	sex	Female	8931
BP_systolic_adjusted	ShiftWork	noshift	sex	Male	87120
BP_systolic_adjusted	ShiftWork	noshift	sex	Female	96398
BP_systolic_adjusted	ShiftWork	PermanentNight	age_group	>50	2468
BP_systolic_adjusted	ShiftWork	PermanentNight	age_group	<=50	2248
BP_systolic_adjusted	ShiftWork	NightShift	age_group	>50	1591
BP_systolic_adjusted	ShiftWork	NightShift	age_group	<=50	1576
BP_systolic_adjusted	ShiftWork	MixedShift	age_group	>50	5200
BP_systolic_adjusted	ShiftWork	MixedShift	age_group	<=50	4950
BP_systolic_adjusted	ShiftWork	DayShift	age_group	>50	10293
BP_systolic_adjusted	ShiftWork	DayShift	age_group	<=50	7187
BP_systolic_adjusted	ShiftWork	noshift	age_group	>50	111709
BP_systolic_adjusted	ShiftWork	noshift	age_group	<=50	71809
BP_systolic_adjusted	ShiftWork	PermanentNight	bmi_group	>=30	1448
BP_systolic_adjusted	ShiftWork	PermanentNight	bmi_group	25-<30	2162
BP_systolic_adjusted	ShiftWork	PermanentNight	bmi_group	<25	1096
BP_systolic_adjusted	ShiftWork	NightShift	bmi_group	>=30	972
BP_systolic_adjusted	ShiftWork	NightShift	bmi_group	25-<30	1364
BP_systolic_adjusted	ShiftWork	NightShift	bmi_group	<25	823
BP_systolic_adjusted	ShiftWork	MixedShift	bmi_group	>=30	2938
BP_systolic_adjusted	ShiftWork	MixedShift	bmi_group	25-<30	4490
BP_systolic_adjusted	ShiftWork	MixedShift	bmi_group	<25	2694
BP_systolic_adjusted	ShiftWork	DayShift	bmi_group	>=30	4624
BP_systolic_adjusted	ShiftWork	DayShift	bmi_group	25-<30	7406
BP_systolic_adjusted	ShiftWork	DayShift	bmi_group	<25	5405
BP_systolic_adjusted	ShiftWork	noshift	bmi_group	>=30	39025
BP_systolic_adjusted	ShiftWork	noshift	bmi_group	25-<30	77349
BP_systolic_adjusted	ShiftWork	noshift	bmi_group	<25	66702
BP_systolic_adjusted	ShiftWork	PermanentNight	CRPtertiles	Medium	1494
BP_systolic_adjusted	ShiftWork	PermanentNight	CRPtertiles	Low	1424
BP_systolic_adjusted	ShiftWork	PermanentNight	CRPtertiles	High	1572
BP_systolic_adjusted	ShiftWork	NightShift	CRPtertiles	Medium	1046
BP_systolic_adjusted	ShiftWork	NightShift	CRPtertiles	Low	937
BP_systolic_adjusted	ShiftWork	NightShift	CRPtertiles	High	1061
BP_systolic_adjusted	ShiftWork	MixedShift	CRPtertiles	Medium	3309
BP_systolic_adjusted	ShiftWork	MixedShift	CRPtertiles	Low	3256
BP_systolic_adjusted	ShiftWork	MixedShift	CRPtertiles	High	3096
BP_systolic_adjusted	ShiftWork	DayShift	CRPtertiles	Medium	5539
BP_systolic_adjusted	ShiftWork	DayShift	CRPtertiles	Low	5724
BP_systolic_adjusted	ShiftWork	DayShift	CRPtertiles	High	5431
BP_systolic_adjusted	ShiftWork	noshift	CRPtertiles	Medium	57419
BP_systolic_adjusted	ShiftWork	noshift	CRPtertiles	Low	68332
BP_systolic_adjusted	ShiftWork	noshift	CRPtertiles	High	48972
BP_systolic_adjusted	ShiftWork	PermanentNight	LymphGroup	Medium	1562
BP_systolic_adjusted	ShiftWork	PermanentNight	LymphGroup	Low	1599
BP_systolic_adjusted	ShiftWork	PermanentNight	LymphGroup	High	1415
BP_systolic_adjusted	ShiftWork	NightShift	LymphGroup	Medium	1043
BP_systolic_adjusted	ShiftWork	NightShift	LymphGroup	Low	1068
BP_systolic_adjusted	ShiftWork	NightShift	LymphGroup	High	971
BP_systolic_adjusted	ShiftWork	MixedShift	LymphGroup	Medium	3273
BP_systolic_adjusted	ShiftWork	MixedShift	LymphGroup	Low	3207
BP_systolic_adjusted	ShiftWork	MixedShift	LymphGroup	High	3370
BP_systolic_adjusted	ShiftWork	DayShift	LymphGroup	Medium	5707
BP_systolic_adjusted	ShiftWork	DayShift	LymphGroup	Low	5645
BP_systolic_adjusted	ShiftWork	DayShift	LymphGroup	High	5616
BP_systolic_adjusted	ShiftWork	noshift	LymphGroup	Medium	61042
BP_systolic_adjusted	ShiftWork	noshift	LymphGroup	Low	59355
BP_systolic_adjusted	ShiftWork	noshift	LymphGroup	High	57470
BP_systolic_adjusted	ShiftWork	PermanentNight	MonoGroup	Medium	1536
BP_systolic_adjusted	ShiftWork	PermanentNight	MonoGroup	Low	1401
BP_systolic_adjusted	ShiftWork	PermanentNight	MonoGroup	High	1639
BP_systolic_adjusted	ShiftWork	NightShift	MonoGroup	Medium	1028
BP_systolic_adjusted	ShiftWork	NightShift	MonoGroup	Low	976
BP_systolic_adjusted	ShiftWork	NightShift	MonoGroup	High	1078
BP_systolic_adjusted	ShiftWork	MixedShift	MonoGroup	Medium	3270
BP_systolic_adjusted	ShiftWork	MixedShift	MonoGroup	Low	3089
BP_systolic_adjusted	ShiftWork	MixedShift	MonoGroup	High	3491
BP_systolic_adjusted	ShiftWork	DayShift	MonoGroup	Medium	5782
BP_systolic_adjusted	ShiftWork	DayShift	MonoGroup	Low	5765
BP_systolic_adjusted	ShiftWork	DayShift	MonoGroup	High	5421
BP_systolic_adjusted	ShiftWork	noshift	MonoGroup	Medium	60288
BP_systolic_adjusted	ShiftWork	noshift	MonoGroup	Low	62636
BP_systolic_adjusted	ShiftWork	noshift	MonoGroup	High	54943
BP_systolic_adjusted	ShiftWork	PermanentNight	NeutGroup	Medium	1520
BP_systolic_adjusted	ShiftWork	PermanentNight	NeutGroup	Low	1418
BP_systolic_adjusted	ShiftWork	PermanentNight	NeutGroup	High	1638
BP_systolic_adjusted	ShiftWork	NightShift	NeutGroup	Medium	1004
BP_systolic_adjusted	ShiftWork	NightShift	NeutGroup	Low	997
BP_systolic_adjusted	ShiftWork	NightShift	NeutGroup	High	1081
BP_systolic_adjusted	ShiftWork	MixedShift	NeutGroup	Medium	3237
BP_systolic_adjusted	ShiftWork	MixedShift	NeutGroup	Low	3161
BP_systolic_adjusted	ShiftWork	MixedShift	NeutGroup	High	3452
BP_systolic_adjusted	ShiftWork	DayShift	NeutGroup	Medium	5492
BP_systolic_adjusted	ShiftWork	DayShift	NeutGroup	Low	5686
BP_systolic_adjusted	ShiftWork	DayShift	NeutGroup	High	5790
BP_systolic_adjusted	ShiftWork	noshift	NeutGroup	Medium	59118
BP_systolic_adjusted	ShiftWork	noshift	NeutGroup	Low	64215
BP_systolic_adjusted	ShiftWork	noshift	NeutGroup	High	54534
BP_diastolic_adjusted	SleepLength	8	sex	Male	51303
BP_diastolic_adjusted	SleepLength	8	sex	Female	64175
BP_diastolic_adjusted	SleepLength	6	sex	Male	35796
BP_diastolic_adjusted	SleepLength	6	sex	Female	38071
BP_diastolic_adjusted	SleepLength	>=9	sex	Male	12397
BP_diastolic_adjusted	SleepLength	>=9	sex	Female	14845
BP_diastolic_adjusted	SleepLength	<=5	sex	Male	8388
BP_diastolic_adjusted	SleepLength	<=5	sex	Female	10489
BP_diastolic_adjusted	SleepLength	7	sex	Male	75175
BP_diastolic_adjusted	SleepLength	7	sex	Female	81056
BP_diastolic_adjusted	SleepLength	8	age_group	>50	87974
BP_diastolic_adjusted	SleepLength	8	age_group	<=50	27504
BP_diastolic_adjusted	SleepLength	6	age_group	>50	56038
BP_diastolic_adjusted	SleepLength	6	age_group	<=50	17829
BP_diastolic_adjusted	SleepLength	>=9	age_group	>50	22513
BP_diastolic_adjusted	SleepLength	>=9	age_group	<=50	4729
BP_diastolic_adjusted	SleepLength	<=5	age_group	>50	14902
BP_diastolic_adjusted	SleepLength	<=5	age_group	<=50	3975
BP_diastolic_adjusted	SleepLength	7	age_group	>50	113164
BP_diastolic_adjusted	SleepLength	7	age_group	<=50	43067
BP_diastolic_adjusted	SleepLength	8	bmi_group	>=30	24683
BP_diastolic_adjusted	SleepLength	8	bmi_group	25-<30	50195
BP_diastolic_adjusted	SleepLength	8	bmi_group	<25	40210
BP_diastolic_adjusted	SleepLength	6	bmi_group	>=30	19208
BP_diastolic_adjusted	SleepLength	6	bmi_group	25-<30	31587
BP_diastolic_adjusted	SleepLength	6	bmi_group	<25	22773
BP_diastolic_adjusted	SleepLength	>=9	bmi_group	>=30	7476
BP_diastolic_adjusted	SleepLength	>=9	bmi_group	25-<30	11595
BP_diastolic_adjusted	SleepLength	>=9	bmi_group	<25	8012
BP_diastolic_adjusted	SleepLength	<=5	bmi_group	>=30	5880
BP_diastolic_adjusted	SleepLength	<=5	bmi_group	25-<30	7619
BP_diastolic_adjusted	SleepLength	<=5	bmi_group	<25	5258
BP_diastolic_adjusted	SleepLength	7	bmi_group	>=30	33039
BP_diastolic_adjusted	SleepLength	7	bmi_group	25-<30	67430
BP_diastolic_adjusted	SleepLength	7	bmi_group	<25	55322
BP_diastolic_adjusted	SleepLength	8	CRPtertiles	Medium	37267
BP_diastolic_adjusted	SleepLength	8	CRPtertiles	Low	37114
BP_diastolic_adjusted	SleepLength	8	CRPtertiles	High	35548
BP_diastolic_adjusted	SleepLength	6	CRPtertiles	Medium	23478
BP_diastolic_adjusted	SleepLength	6	CRPtertiles	Low	23314
BP_diastolic_adjusted	SleepLength	6	CRPtertiles	High	23572
BP_diastolic_adjusted	SleepLength	>=9	CRPtertiles	Medium	8533
BP_diastolic_adjusted	SleepLength	>=9	CRPtertiles	Low	7107
BP_diastolic_adjusted	SleepLength	>=9	CRPtertiles	High	10196
BP_diastolic_adjusted	SleepLength	<=5	CRPtertiles	Medium	5740
BP_diastolic_adjusted	SleepLength	<=5	CRPtertiles	Low	5117
BP_diastolic_adjusted	SleepLength	<=5	CRPtertiles	High	7059
BP_diastolic_adjusted	SleepLength	7	CRPtertiles	Medium	50108
BP_diastolic_adjusted	SleepLength	7	CRPtertiles	Low	54529
BP_diastolic_adjusted	SleepLength	7	CRPtertiles	High	44041
BP_diastolic_adjusted	SleepLength	8	LymphGroup	Medium	37636
BP_diastolic_adjusted	SleepLength	8	LymphGroup	Low	37180
BP_diastolic_adjusted	SleepLength	8	LymphGroup	High	37009
BP_diastolic_adjusted	SleepLength	6	LymphGroup	Medium	23795
BP_diastolic_adjusted	SleepLength	6	LymphGroup	Low	23728
BP_diastolic_adjusted	SleepLength	6	LymphGroup	High	24089
BP_diastolic_adjusted	SleepLength	>=9	LymphGroup	Medium	8507
BP_diastolic_adjusted	SleepLength	>=9	LymphGroup	Low	8510
BP_diastolic_adjusted	SleepLength	>=9	LymphGroup	High	9307
BP_diastolic_adjusted	SleepLength	<=5	LymphGroup	Medium	5868
BP_diastolic_adjusted	SleepLength	<=5	LymphGroup	Low	5872
BP_diastolic_adjusted	SleepLength	<=5	LymphGroup	High	6505
BP_diastolic_adjusted	SleepLength	7	LymphGroup	Medium	51365
BP_diastolic_adjusted	SleepLength	7	LymphGroup	Low	51684
BP_diastolic_adjusted	SleepLength	7	LymphGroup	High	48303
BP_diastolic_adjusted	SleepLength	8	MonoGroup	Medium	37599
BP_diastolic_adjusted	SleepLength	8	MonoGroup	Low	37457
BP_diastolic_adjusted	SleepLength	8	MonoGroup	High	36769
BP_diastolic_adjusted	SleepLength	6	MonoGroup	Medium	23539
BP_diastolic_adjusted	SleepLength	6	MonoGroup	Low	23766
BP_diastolic_adjusted	SleepLength	6	MonoGroup	High	24307
BP_diastolic_adjusted	SleepLength	>=9	MonoGroup	Medium	8465
BP_diastolic_adjusted	SleepLength	>=9	MonoGroup	Low	8240
BP_diastolic_adjusted	SleepLength	>=9	MonoGroup	High	9619
BP_diastolic_adjusted	SleepLength	<=5	MonoGroup	Medium	6041
BP_diastolic_adjusted	SleepLength	<=5	MonoGroup	Low	5832
BP_diastolic_adjusted	SleepLength	<=5	MonoGroup	High	6372
BP_diastolic_adjusted	SleepLength	7	MonoGroup	Medium	50916
BP_diastolic_adjusted	SleepLength	7	MonoGroup	Low	51866
BP_diastolic_adjusted	SleepLength	7	MonoGroup	High	48570
BP_diastolic_adjusted	SleepLength	8	NeutGroup	Medium	37669
BP_diastolic_adjusted	SleepLength	8	NeutGroup	Low	37314
BP_diastolic_adjusted	SleepLength	8	NeutGroup	High	36842
BP_diastolic_adjusted	SleepLength	6	NeutGroup	Medium	23921
BP_diastolic_adjusted	SleepLength	6	NeutGroup	Low	23869
BP_diastolic_adjusted	SleepLength	6	NeutGroup	High	23822
BP_diastolic_adjusted	SleepLength	>=9	NeutGroup	Medium	8706
BP_diastolic_adjusted	SleepLength	>=9	NeutGroup	Low	7712
BP_diastolic_adjusted	SleepLength	>=9	NeutGroup	High	9906
BP_diastolic_adjusted	SleepLength	<=5	NeutGroup	Medium	5894
BP_diastolic_adjusted	SleepLength	<=5	NeutGroup	Low	5518
BP_diastolic_adjusted	SleepLength	<=5	NeutGroup	High	6833
BP_diastolic_adjusted	SleepLength	7	NeutGroup	Medium	50801
BP_diastolic_adjusted	SleepLength	7	NeutGroup	Low	53688
BP_diastolic_adjusted	SleepLength	7	NeutGroup	High	46863
BP_diastolic_adjusted	SleepQualityScore	0~1	sex	Male	22662
BP_diastolic_adjusted	SleepQualityScore	0~1	sex	Female	19615
BP_diastolic_adjusted	SleepQualityScore	2~3	sex	Male	97079
BP_diastolic_adjusted	SleepQualityScore	2~3	sex	Female	116451
BP_diastolic_adjusted	SleepQualityScore	4~5	sex	Male	32173
BP_diastolic_adjusted	SleepQualityScore	4~5	sex	Female	40696
BP_diastolic_adjusted	SleepQualityScore	0~1	age_group	>50	34124
BP_diastolic_adjusted	SleepQualityScore	0~1	age_group	<=50	8153
BP_diastolic_adjusted	SleepQualityScore	2~3	age_group	>50	162101
BP_diastolic_adjusted	SleepQualityScore	2~3	age_group	<=50	51429
BP_diastolic_adjusted	SleepQualityScore	4~5	age_group	>50	50145
BP_diastolic_adjusted	SleepQualityScore	4~5	age_group	<=50	22724
BP_diastolic_adjusted	SleepQualityScore	0~1	bmi_group	>=30	14227
BP_diastolic_adjusted	SleepQualityScore	0~1	bmi_group	25-<30	18398
BP_diastolic_adjusted	SleepQualityScore	0~1	bmi_group	<25	9415
BP_diastolic_adjusted	SleepQualityScore	2~3	bmi_group	>=30	49491
BP_diastolic_adjusted	SleepQualityScore	2~3	bmi_group	25-<30	92710
BP_diastolic_adjusted	SleepQualityScore	2~3	bmi_group	<25	70597
BP_diastolic_adjusted	SleepQualityScore	4~5	bmi_group	>=30	12318
BP_diastolic_adjusted	SleepQualityScore	4~5	bmi_group	25-<30	30181
BP_diastolic_adjusted	SleepQualityScore	4~5	bmi_group	<25	30194
BP_diastolic_adjusted	SleepQualityScore	0~1	CRPtertiles	Medium	13515
BP_diastolic_adjusted	SleepQualityScore	0~1	CRPtertiles	Low	10397
BP_diastolic_adjusted	SleepQualityScore	0~1	CRPtertiles	High	16353
BP_diastolic_adjusted	SleepQualityScore	2~3	CRPtertiles	Medium	68894
BP_diastolic_adjusted	SleepQualityScore	2~3	CRPtertiles	Low	68338
BP_diastolic_adjusted	SleepQualityScore	2~3	CRPtertiles	High	66256
BP_diastolic_adjusted	SleepQualityScore	4~5	CRPtertiles	Medium	22985
BP_diastolic_adjusted	SleepQualityScore	4~5	CRPtertiles	Low	28024
BP_diastolic_adjusted	SleepQualityScore	4~5	CRPtertiles	High	18391
BP_diastolic_adjusted	SleepQualityScore	0~1	LymphGroup	Medium	13511
BP_diastolic_adjusted	SleepQualityScore	0~1	LymphGroup	Low	12716
BP_diastolic_adjusted	SleepQualityScore	0~1	LymphGroup	High	14751
BP_diastolic_adjusted	SleepQualityScore	2~3	LymphGroup	Medium	69390
BP_diastolic_adjusted	SleepQualityScore	2~3	LymphGroup	Low	68249
BP_diastolic_adjusted	SleepQualityScore	2~3	LymphGroup	High	69416
BP_diastolic_adjusted	SleepQualityScore	4~5	LymphGroup	Medium	24250
BP_diastolic_adjusted	SleepQualityScore	4~5	LymphGroup	Low	24563
BP_diastolic_adjusted	SleepQualityScore	4~5	LymphGroup	High	21813
BP_diastolic_adjusted	SleepQualityScore	0~1	MonoGroup	Medium	13337
BP_diastolic_adjusted	SleepQualityScore	0~1	MonoGroup	Low	11886
BP_diastolic_adjusted	SleepQualityScore	0~1	MonoGroup	High	15755
BP_diastolic_adjusted	SleepQualityScore	2~3	MonoGroup	Medium	69362
BP_diastolic_adjusted	SleepQualityScore	2~3	MonoGroup	Low	69135
BP_diastolic_adjusted	SleepQualityScore	2~3	MonoGroup	High	68558
BP_diastolic_adjusted	SleepQualityScore	4~5	MonoGroup	Medium	23759
BP_diastolic_adjusted	SleepQualityScore	4~5	MonoGroup	Low	25638
BP_diastolic_adjusted	SleepQualityScore	4~5	MonoGroup	High	21229
BP_diastolic_adjusted	SleepQualityScore	0~1	NeutGroup	Medium	13592
BP_diastolic_adjusted	SleepQualityScore	0~1	NeutGroup	Low	12410
BP_diastolic_adjusted	SleepQualityScore	0~1	NeutGroup	High	14976
BP_diastolic_adjusted	SleepQualityScore	2~3	NeutGroup	Medium	69519
BP_diastolic_adjusted	SleepQualityScore	2~3	NeutGroup	Low	69850
BP_diastolic_adjusted	SleepQualityScore	2~3	NeutGroup	High	67686
BP_diastolic_adjusted	SleepQualityScore	4~5	NeutGroup	Medium	23819
BP_diastolic_adjusted	SleepQualityScore	4~5	NeutGroup	Low	25622
BP_diastolic_adjusted	SleepQualityScore	4~5	NeutGroup	High	21185
BP_diastolic_adjusted	ShiftWork	PermanentNight	sex	Male	3136
BP_diastolic_adjusted	ShiftWork	PermanentNight	sex	Female	1581
BP_diastolic_adjusted	ShiftWork	NightShift	sex	Male	2073
BP_diastolic_adjusted	ShiftWork	NightShift	sex	Female	1087
BP_diastolic_adjusted	ShiftWork	MixedShift	sex	Male	6499
BP_diastolic_adjusted	ShiftWork	MixedShift	sex	Female	3610
BP_diastolic_adjusted	ShiftWork	DayShift	sex	Male	8511
BP_diastolic_adjusted	ShiftWork	DayShift	sex	Female	8885
BP_diastolic_adjusted	ShiftWork	noshift	sex	Male	86834
BP_diastolic_adjusted	ShiftWork	noshift	sex	Female	96055
BP_diastolic_adjusted	ShiftWork	PermanentNight	age_group	>50	2471
BP_diastolic_adjusted	ShiftWork	PermanentNight	age_group	<=50	2246
BP_diastolic_adjusted	ShiftWork	NightShift	age_group	>50	1587
BP_diastolic_adjusted	ShiftWork	NightShift	age_group	<=50	1573
BP_diastolic_adjusted	ShiftWork	MixedShift	age_group	>50	5187
BP_diastolic_adjusted	ShiftWork	MixedShift	age_group	<=50	4922
BP_diastolic_adjusted	ShiftWork	DayShift	age_group	>50	10242
BP_diastolic_adjusted	ShiftWork	DayShift	age_group	<=50	7154
BP_diastolic_adjusted	ShiftWork	noshift	age_group	>50	111414
BP_diastolic_adjusted	ShiftWork	noshift	age_group	<=50	71475
BP_diastolic_adjusted	ShiftWork	PermanentNight	bmi_group	>=30	1448
BP_diastolic_adjusted	ShiftWork	PermanentNight	bmi_group	25-<30	2169
BP_diastolic_adjusted	ShiftWork	PermanentNight	bmi_group	<25	1090
BP_diastolic_adjusted	ShiftWork	NightShift	bmi_group	>=30	973
BP_diastolic_adjusted	ShiftWork	NightShift	bmi_group	25-<30	1355
BP_diastolic_adjusted	ShiftWork	NightShift	bmi_group	<25	824
BP_diastolic_adjusted	ShiftWork	MixedShift	bmi_group	>=30	2930
BP_diastolic_adjusted	ShiftWork	MixedShift	bmi_group	25-<30	4482
BP_diastolic_adjusted	ShiftWork	MixedShift	bmi_group	<25	2669
BP_diastolic_adjusted	ShiftWork	DayShift	bmi_group	>=30	4603
BP_diastolic_adjusted	ShiftWork	DayShift	bmi_group	25-<30	7372
BP_diastolic_adjusted	ShiftWork	DayShift	bmi_group	<25	5377
BP_diastolic_adjusted	ShiftWork	noshift	bmi_group	>=30	38935
BP_diastolic_adjusted	ShiftWork	noshift	bmi_group	25-<30	77095
BP_diastolic_adjusted	ShiftWork	noshift	bmi_group	<25	66421
BP_diastolic_adjusted	ShiftWork	PermanentNight	CRPtertiles	Medium	1493
BP_diastolic_adjusted	ShiftWork	PermanentNight	CRPtertiles	Low	1422
BP_diastolic_adjusted	ShiftWork	PermanentNight	CRPtertiles	High	1576
BP_diastolic_adjusted	ShiftWork	NightShift	CRPtertiles	Medium	1040
BP_diastolic_adjusted	ShiftWork	NightShift	CRPtertiles	Low	938
BP_diastolic_adjusted	ShiftWork	NightShift	CRPtertiles	High	1061
BP_diastolic_adjusted	ShiftWork	MixedShift	CRPtertiles	Medium	3306
BP_diastolic_adjusted	ShiftWork	MixedShift	CRPtertiles	Low	3242
BP_diastolic_adjusted	ShiftWork	MixedShift	CRPtertiles	High	3074
BP_diastolic_adjusted	ShiftWork	DayShift	CRPtertiles	Medium	5512
BP_diastolic_adjusted	ShiftWork	DayShift	CRPtertiles	Low	5709
BP_diastolic_adjusted	ShiftWork	DayShift	CRPtertiles	High	5390
BP_diastolic_adjusted	ShiftWork	noshift	CRPtertiles	Medium	57212
BP_diastolic_adjusted	ShiftWork	noshift	CRPtertiles	Low	68059
BP_diastolic_adjusted	ShiftWork	noshift	CRPtertiles	High	48844
BP_diastolic_adjusted	ShiftWork	PermanentNight	LymphGroup	Medium	1565
BP_diastolic_adjusted	ShiftWork	PermanentNight	LymphGroup	Low	1593
BP_diastolic_adjusted	ShiftWork	PermanentNight	LymphGroup	High	1419
BP_diastolic_adjusted	ShiftWork	NightShift	LymphGroup	Medium	1041
BP_diastolic_adjusted	ShiftWork	NightShift	LymphGroup	Low	1063
BP_diastolic_adjusted	ShiftWork	NightShift	LymphGroup	High	971
BP_diastolic_adjusted	ShiftWork	MixedShift	LymphGroup	Medium	3268
BP_diastolic_adjusted	ShiftWork	MixedShift	LymphGroup	Low	3196
BP_diastolic_adjusted	ShiftWork	MixedShift	LymphGroup	High	3347
BP_diastolic_adjusted	ShiftWork	DayShift	LymphGroup	Medium	5684
BP_diastolic_adjusted	ShiftWork	DayShift	LymphGroup	Low	5616
BP_diastolic_adjusted	ShiftWork	DayShift	LymphGroup	High	5588
BP_diastolic_adjusted	ShiftWork	noshift	LymphGroup	Medium	60807
BP_diastolic_adjusted	ShiftWork	noshift	LymphGroup	Low	59118
BP_diastolic_adjusted	ShiftWork	noshift	LymphGroup	High	57336
BP_diastolic_adjusted	ShiftWork	PermanentNight	MonoGroup	Medium	1539
BP_diastolic_adjusted	ShiftWork	PermanentNight	MonoGroup	Low	1401
BP_diastolic_adjusted	ShiftWork	PermanentNight	MonoGroup	High	1637
BP_diastolic_adjusted	ShiftWork	NightShift	MonoGroup	Medium	1029
BP_diastolic_adjusted	ShiftWork	NightShift	MonoGroup	Low	972
BP_diastolic_adjusted	ShiftWork	NightShift	MonoGroup	High	1074
BP_diastolic_adjusted	ShiftWork	MixedShift	MonoGroup	Medium	3253
BP_diastolic_adjusted	ShiftWork	MixedShift	MonoGroup	Low	3077
BP_diastolic_adjusted	ShiftWork	MixedShift	MonoGroup	High	3481
BP_diastolic_adjusted	ShiftWork	DayShift	MonoGroup	Medium	5752
BP_diastolic_adjusted	ShiftWork	DayShift	MonoGroup	Low	5737
BP_diastolic_adjusted	ShiftWork	DayShift	MonoGroup	High	5399
BP_diastolic_adjusted	ShiftWork	noshift	MonoGroup	Medium	60080
BP_diastolic_adjusted	ShiftWork	noshift	MonoGroup	Low	62390
BP_diastolic_adjusted	ShiftWork	noshift	MonoGroup	High	54791
BP_diastolic_adjusted	ShiftWork	PermanentNight	NeutGroup	Medium	1520
BP_diastolic_adjusted	ShiftWork	PermanentNight	NeutGroup	Low	1418
BP_diastolic_adjusted	ShiftWork	PermanentNight	NeutGroup	High	1639
BP_diastolic_adjusted	ShiftWork	NightShift	NeutGroup	Medium	1006
BP_diastolic_adjusted	ShiftWork	NightShift	NeutGroup	Low	993
BP_diastolic_adjusted	ShiftWork	NightShift	NeutGroup	High	1076
BP_diastolic_adjusted	ShiftWork	MixedShift	NeutGroup	Medium	3228
BP_diastolic_adjusted	ShiftWork	MixedShift	NeutGroup	Low	3156
BP_diastolic_adjusted	ShiftWork	MixedShift	NeutGroup	High	3427
BP_diastolic_adjusted	ShiftWork	DayShift	NeutGroup	Medium	5464
BP_diastolic_adjusted	ShiftWork	DayShift	NeutGroup	Low	5664
BP_diastolic_adjusted	ShiftWork	DayShift	NeutGroup	High	5760
BP_diastolic_adjusted	ShiftWork	noshift	NeutGroup	Medium	58923
BP_diastolic_adjusted	ShiftWork	noshift	NeutGroup	Low	63992
BP_diastolic_adjusted	ShiftWork	noshift	NeutGroup	High	54346
