# Supplementary material for: Poor sleep and shift work associate with increased blood pressure and inflammation in UK Biobank participants
Source: Nat Commun. 2023 Nov 4;14:7096. doi: 10.1038/s41467-023-42758-6 (PMC10625529; doi:10.1038/s41467-023-42758-6)
Supplement: Supplementary file 3 — Source Data [file 41467_2023_42758_MOESM3_ESM.zip › 24062760/Suppl.FiguresS4_S5_S6_SleepQuality_vs_BP_ByAgeSexBMI.csv.csv]

Model	GroupClass	Group	Outcome	Trait	TraitGroup	Beta	LowerCI	UpperCI	Pval
1	Sex	Male	Systolic BP	Sleep Quality	4-5	0	0	0	1.00E+00
1	Sex	Male	Systolic BP	Sleep Quality	0-1	0.808	0.47	1.14	2.37E-06
1	Sex	Male	Systolic BP	Sleep Quality	2-3	0.442	0.2	0.69	3.82E-04
2	Sex	Male	Systolic BP	Sleep Quality	4-5	0	0	0	1.00E+00
2	Sex	Male	Systolic BP	Sleep Quality	0-1	-0.607	-0.94	-0.28	3.14E-04
2	Sex	Male	Systolic BP	Sleep Quality	2-3	-0.181	-0.42	0.06	1.38E-01
1	Sex	Female	Systolic BP	Sleep Quality	4-5	0	0	0	1.00E+00
1	Sex	Female	Systolic BP	Sleep Quality	0-1	2.47	2.1	2.84	6.42E-39
1	Sex	Female	Systolic BP	Sleep Quality	2-3	1.013	0.78	1.25	6.41E-17
2	Sex	Female	Systolic BP	Sleep Quality	4-5	0	0	0	1.00E+00
2	Sex	Female	Systolic BP	Sleep Quality	0-1	0.384	0.02	0.75	3.92E-02
2	Sex	Female	Systolic BP	Sleep Quality	2-3	0.293	0.06	0.52	1.35E-02
1	Sex	Male	Diastolic BP	Sleep Quality	4-5	0	0	0	1.00E+00
1	Sex	Male	Diastolic BP	Sleep Quality	0-1	1.274	1.07	1.47	1.31E-35
1	Sex	Male	Diastolic BP	Sleep Quality	2-3	0.759	0.61	0.9	1.63E-24
2	Sex	Male	Diastolic BP	Sleep Quality	4-5	0	0	0	1.00E+00
2	Sex	Male	Diastolic BP	Sleep Quality	0-1	0.142	-0.05	0.34	1.49E-01
2	Sex	Male	Diastolic BP	Sleep Quality	2-3	0.259	0.12	0.4	2.88E-04
1	Sex	Female	Diastolic BP	Sleep Quality	4-5	0	0	0	1.00E+00
1	Sex	Female	Diastolic BP	Sleep Quality	0-1	2.297	2.09	2.51	8.05E-103
1	Sex	Female	Diastolic BP	Sleep Quality	2-3	0.985	0.85	1.12	3.45E-47
2	Sex	Female	Diastolic BP	Sleep Quality	4-5	0	0	0	1.00E+00
2	Sex	Female	Diastolic BP	Sleep Quality	0-1	0.51	0.31	0.71	4.85E-07
2	Sex	Female	Diastolic BP	Sleep Quality	2-3	0.372	0.25	0.5	7.49E-09
1	Age	LesEq50	Systolic BP	Sleep Quality	4-5	0	0	0	1.00E+00
1	Age	LesEq50	Systolic BP	Sleep Quality	0-1	2.361	1.92	2.8	9.98E-26
1	Age	LesEq50	Systolic BP	Sleep Quality	2-3	1.039	0.78	1.3	1.10E-14
1	Age	Gret50	Systolic BP	Sleep Quality	4-5	0	0	0	1.00E+00
1	Age	Gret50	Systolic BP	Sleep Quality	0-1	1.564	1.26	1.87	1.11E-23
1	Age	Gret50	Systolic BP	Sleep Quality	2-3	0.733	0.52	0.95	4.38E-11
2	Age	LesEq50	Systolic BP	Sleep Quality	4-5	0	0	0	1.00E+00
2	Age	LesEq50	Systolic BP	Sleep Quality	0-1	-0.006	-0.43	0.42	9.77E-01
2	Age	LesEq50	Systolic BP	Sleep Quality	2-3	0.23	-0.02	0.48	7.60E-02
2	Age	Gret50	Systolic BP	Sleep Quality	4-5	0	0	0	1.00E+00					0.42
2	Age	Gret50	Systolic BP	Sleep Quality	0-1	0.017	-0.28	0.32	9.11E-01
2	Age	Gret50	Systolic BP	Sleep Quality	2-3	0.11	-0.1	0.32	3.16E-01
1	Age	LesEq50	Diastolic BP	Sleep Quality	4-5	0	0	0	1.00E+00
1	Age	LesEq50	Diastolic BP	Sleep Quality	0-1	2.498	2.21	2.79	2.69E-63
1	Age	LesEq50	Diastolic BP	Sleep Quality	2-3	1.143	0.97	1.32	6.87E-38
1	Age	Gret50	Diastolic BP	Sleep Quality	4-5	0	0	0	1.00E+00
1	Age	Gret50	Diastolic BP	Sleep Quality	0-1	1.495	1.33	1.66	1.02E-68
1	Age	Gret50	Diastolic BP	Sleep Quality	2-3	0.733	0.61	0.85	2.18E-33
2	Age	LesEq50	Diastolic BP	Sleep Quality	4-5	0	0	0	1.00E+00
2	Age	LesEq50	Diastolic BP	Sleep Quality	0-1	0.447	0.17	0.72	1.37E-03
2	Age	LesEq50	Diastolic BP	Sleep Quality	2-3	0.435	0.27	0.6	1.50E-07
2	Age	Gret50	Diastolic BP	Sleep Quality	4-5	0	0	0	1.00E+00
2	Age	Gret50	Diastolic BP	Sleep Quality	0-1	0.242	0.08	0.4	3.20E-03
2	Age	Gret50	Diastolic BP	Sleep Quality	2-3	0.233	0.12	0.35	6.40E-05
1	BMI	BMI25	Systolic BP	Sleep Quality	4-5	0	0	0	1.00E+00
1	BMI	BMI25	Systolic BP	Sleep Quality	0-1	-0.065	-0.53	0.4	7.86E-01
1	BMI	BMI25	Systolic BP	Sleep Quality	2-3	0.035	-0.23	0.3	7.96E-01
1	BMI	BMI25_30	Systolic BP	Sleep Quality	4-5	0	0	0	1.00E+00
1	BMI	BMI25_30	Systolic BP	Sleep Quality	0-1	0.218	-0.15	0.59	2.47E-01
1	BMI	BMI25_30	Systolic BP	Sleep Quality	2-3	0.115	-0.14	0.37	3.81E-01
1	BMI	BMI30	Systolic BP	Sleep Quality	4-5	0	0	0	1.00E+00
1	BMI	BMI30	Systolic BP	Sleep Quality	0-1	0.45	-0.05	0.95	7.58E-02
1	BMI	BMI30	Systolic BP	Sleep Quality	2-3	0.564	0.17	0.96	5.57E-03
1	BMI	BMI25	Diastolic BP	Sleep Quality	4-5	0	0	0	1.00E+00
1	BMI	BMI25	Diastolic BP	Sleep Quality	0-1	0.396	0.13	0.66	2.97E-03
1	BMI	BMI25	Diastolic BP	Sleep Quality	2-3	0.201	0.05	0.35	8.04E-03
1	BMI	BMI25_30	Diastolic BP	Sleep Quality	4-5	0	0	0	1.00E+00
1	BMI	BMI25_30	Diastolic BP	Sleep Quality	0-1	0.475	0.27	0.68	8.06E-06
1	BMI	BMI25_30	Diastolic BP	Sleep Quality	2-3	0.387	0.24	0.53	1.75e-07
1	BMI	BMI30	Diastolic BP	Sleep Quality	4-5	0	0	0	1.00E+00
1	BMI	BMI30	Diastolic BP	Sleep Quality	0-1	0.814	0.53	1.1	1.61E-08
1	BMI	BMI30	Diastolic BP	Sleep Quality	2-3	0.617	0.39	0.84	9.38E-08
