# Supplementary material for: Poor sleep and shift work associate with increased blood pressure and inflammation in UK Biobank participants
Source: Nat Commun. 2023 Nov 4;14:7096. doi: 10.1038/s41467-023-42758-6 (PMC10625529; doi:10.1038/s41467-023-42758-6)
Supplement: Supplementary file 3 — Source Data [file 41467_2023_42758_MOESM3_ESM.zip › 24062760/Suppl.FiguresS10_sleep_duration_VS_BP_systolic_adjusted_resi.rdata.txt]

$phenotypes_summary
   phenotype   median       mean        sd
1:  Exposure   7.0000   7.149016  1.022644
2:   Outcome 138.9297 140.877410 20.185971

$binned_observations
   exposure_bin exposure_median outcome_median outcome_mean outcome_sd
1:        [1,7]               7       138.7696     140.7020   20.00324
2:        (7,8]               8       139.1653     141.1453   20.38672
3:       (8,11]               9       139.4481     141.3573   20.98033

$binned_observations_scaled
     exposure_bin exposure_median outcome_median outcome_mean outcome_sd
1: [-6.01,-0.146]      -0.1457160    -0.10441827 -0.008690153  0.9909474
2: (-0.146,0.832]       0.8321416    -0.08481694  0.013273333  1.0099448
3:   (0.832,3.77]       1.8099993    -0.07080605  0.023773469  1.0393522

$observational
$outcome_model

Call:
lm(formula = eo_model$outcome ~ ., data = eo_model$outcome_predictors)

Coefficients:
(Intercept)    exposure1    exposure2    exposure3    exposure4    exposure5  
  3.237e-05    2.936e-02   -8.850e-03   -1.652e-02    6.079e-03    4.846e-03  
  exposure6    exposure7    exposure8    exposure9   exposure10  
 -7.104e-04   -5.787e-04   -7.225e-06    2.174e-05    2.138e-06  


$pval_null_model
[1] 2.405518e-10

$pval_linear_model
[1] 0.003114706

$r_squared
[1] 0.0001825617

$vcov
              (Intercept)     exposure1     exposure2     exposure3
(Intercept)  8.523608e-06  7.867900e-06 -1.720497e-05 -1.174671e-05
exposure1    7.867900e-06  5.427374e-05 -3.300191e-05 -6.367459e-05
exposure2   -1.720497e-05 -3.300191e-05  6.098564e-05  4.858752e-05
exposure3   -1.174671e-05 -6.367459e-05  4.858752e-05  8.588952e-05
exposure4    6.789300e-06  1.512318e-05 -2.704975e-05 -2.256448e-05
exposure5    4.185398e-06  1.978875e-05 -1.741686e-05 -2.807435e-05
exposure6   -6.701244e-07 -1.203257e-06  2.784975e-06  1.851742e-06
exposure7   -5.032751e-07 -2.188533e-06  2.109902e-06  3.175695e-06
exposure8   -6.686816e-09 -9.654623e-08  2.663182e-08  1.373274e-07
exposure9    1.859729e-08  7.684210e-08 -7.841582e-08 -1.127437e-07
exposure10   1.833845e-09  8.302495e-09 -7.714771e-09 -1.218561e-08
                exposure4     exposure5     exposure6     exposure7
(Intercept)  6.789300e-06  4.185398e-06 -6.701244e-07 -5.032751e-07
exposure1    1.512318e-05  1.978875e-05 -1.203257e-06 -2.188533e-06
exposure2   -2.704975e-05 -1.741686e-05  2.784975e-06  2.109902e-06
exposure3   -2.256448e-05 -2.807435e-05  1.851742e-06  3.175695e-06
exposure4    1.297839e-05  8.256879e-06 -1.399489e-06 -1.016315e-06
exposure5    8.256879e-06  9.525752e-06 -7.139452e-07 -1.101423e-06
exposure6   -1.399489e-06 -7.139452e-07  1.633329e-07  9.167647e-08
exposure7   -1.016315e-06 -1.101423e-06  9.167647e-08  1.293163e-07
exposure8   -9.339286e-09 -4.494965e-08 -8.896911e-10  4.956757e-09
exposure9    3.818474e-08  3.959981e-08 -3.546664e-09 -4.694755e-09
exposure10   3.718243e-09  4.259925e-09 -3.248822e-10 -5.021400e-10
                exposure8     exposure9    exposure10
(Intercept) -6.686816e-09  1.859729e-08  1.833845e-09
exposure1   -9.654623e-08  7.684210e-08  8.302495e-09
exposure2    2.663182e-08 -7.841582e-08 -7.714771e-09
exposure3    1.373274e-07 -1.127437e-07 -1.218561e-08
exposure4   -9.339286e-09  3.818474e-08  3.718243e-09
exposure5   -4.494965e-08  3.959981e-08  4.259925e-09
exposure6   -8.896911e-10 -3.546664e-09 -3.248822e-10
exposure7    4.956757e-09 -4.694755e-09 -5.021400e-10
exposure8    3.922053e-10 -1.705143e-10 -2.079756e-11
exposure9   -1.705143e-10  1.715847e-10  1.825965e-11
exposure10  -2.079756e-11  1.825965e-11  1.976908e-12

attr(,"class")
[1] "EOModel"

$polymr
$outcome_model

Call:
lm(formula = eo_model$outcome ~ ., data = eo_model$outcome_predictors)

Coefficients:
(Intercept)    exposure1    exposure2    exposure3    exposure4    exposure5  
  3.739e-04    2.938e-02   -8.866e-03   -1.653e-02    6.086e-03    4.848e-03  
  exposure6    exposure7    exposure8    exposure9   exposure10          cf1  
 -7.112e-04   -5.788e-04   -7.194e-06    2.175e-05    2.137e-06    6.487e-03  
        cf2          cf3          cf4          cf5          cf6          cf7  
 -2.423e-03   -6.500e-03    1.254e-03    1.808e-03   -8.338e-05   -1.931e-04  
        cf8          cf9         cf10  
 -1.102e-05    6.723e-06    7.885e-07  


$pval_null_model
[1] 2.365658e-10

$pval_linear_model
[1] 0.00307731

$r_squared
[1] 0.00018266

$vcov
              (Intercept)     exposure1     exposure2     exposure3
(Intercept)  1.348171e-05  7.866448e-06 -1.721349e-05 -1.174556e-05
exposure1    7.866448e-06  5.427513e-05 -3.300293e-05 -6.367637e-05
exposure2   -1.721349e-05 -3.300293e-05  6.098741e-05  4.858905e-05
exposure3   -1.174556e-05 -6.367637e-05  4.858905e-05  8.589217e-05
exposure4    6.793181e-06  1.512361e-05 -2.705050e-05 -2.256512e-05
exposure5    4.185005e-06  1.978928e-05 -1.741738e-05 -2.807517e-05
exposure6   -6.707189e-07 -1.203288e-06  2.785052e-06  1.851788e-06
exposure7   -5.032769e-07 -2.188588e-06  2.109962e-06  3.175783e-06
exposure8   -6.658433e-09 -9.654866e-08  2.663252e-08  1.373315e-07
exposure9    1.859926e-08  7.684396e-08 -7.841799e-08 -1.127467e-07
exposure10   1.833706e-09  8.302693e-09 -7.714980e-09 -1.218594e-08
cf1          5.144495e-06  4.315439e-08 -1.270934e-07 -7.948030e-08
cf2         -1.399935e-05 -2.958890e-09  1.922144e-08  1.333246e-08
cf3         -7.659863e-06 -6.135828e-08  1.268709e-07  1.276193e-07
cf4          5.215621e-06  1.125678e-09 -3.596482e-09 -5.623455e-09
cf5          2.715188e-06  2.484731e-08 -4.120498e-08 -4.909531e-08
cf6         -5.154949e-07  1.352117e-09 -1.506977e-09 -2.020409e-09
cf7         -3.253071e-07 -2.875743e-09  4.519542e-09  5.582504e-09
cf8         -1.077442e-09 -2.847820e-10  3.877156e-10  5.077184e-10
cf9          1.199230e-08  9.859786e-11 -1.534747e-10 -1.894746e-10
cf10         1.138740e-09  1.296232e-11 -1.906353e-11 -2.404575e-11
                exposure4     exposure5     exposure6     exposure7
(Intercept)  6.793181e-06  4.185005e-06 -6.707189e-07 -5.032769e-07
exposure1    1.512361e-05  1.978928e-05 -1.203288e-06 -2.188588e-06
exposure2   -2.705050e-05 -1.741738e-05  2.785052e-06  2.109962e-06
exposure3   -2.256512e-05 -2.807517e-05  1.851788e-06  3.175783e-06
exposure4    1.297874e-05  8.257102e-06 -1.399526e-06 -1.016342e-06
exposure5    8.257102e-06  9.526016e-06 -7.139627e-07 -1.101453e-06
exposure6   -1.399526e-06 -7.139627e-07  1.633375e-07  9.167875e-08
exposure7   -1.016342e-06 -1.101453e-06  9.167875e-08  1.293196e-07
exposure8   -9.339447e-09 -4.495091e-08 -8.897438e-10  4.956886e-09
exposure9    3.818572e-08  3.960083e-08 -3.546754e-09 -4.694873e-09
exposure10   3.718337e-09  4.260034e-09 -3.248900e-10 -5.021526e-10
cf1          5.746671e-08  2.869982e-08 -7.385416e-09 -3.666909e-09
cf2         -1.411186e-08 -4.935982e-09  2.175700e-09  7.415184e-10
cf3         -5.791016e-08 -4.440622e-08  6.772335e-09  5.408462e-09
cf4          6.332164e-09  2.820691e-09 -1.062499e-09 -4.598125e-10
cf5          1.913383e-08  1.672845e-08 -2.106892e-09 -1.995991e-09
cf6         -1.104461e-10  4.377832e-10  8.207886e-11 -2.361205e-11
cf7         -2.155760e-09 -1.912702e-09  2.375990e-10  2.296303e-10
cf8         -1.433342e-10 -1.580057e-10  1.183608e-11  1.725732e-11
cf9          7.545485e-11  6.562814e-11 -8.512905e-12 -7.980486e-12
cf10         8.796151e-12  8.074304e-12 -9.368335e-13 -9.565074e-13
                exposure8     exposure9    exposure10           cf1
(Intercept) -6.658433e-09  1.859926e-08  1.833706e-09  5.144495e-06
exposure1   -9.654866e-08  7.684396e-08  8.302693e-09  4.315439e-08
exposure2    2.663252e-08 -7.841799e-08 -7.714980e-09 -1.270934e-07
exposure3    1.373315e-07 -1.127467e-07 -1.218594e-08 -7.948030e-08
exposure4   -9.339447e-09  3.818572e-08  3.718337e-09  5.746671e-08
exposure5   -4.495091e-08  3.960083e-08  4.260034e-09  2.869982e-08
exposure6   -8.897438e-10 -3.546754e-09 -3.248900e-10 -7.385416e-09
exposure7    4.956886e-09 -4.694873e-09 -5.021526e-10 -3.666909e-09
exposure8    3.922171e-10 -1.705185e-10 -2.079809e-11  1.102344e-10
exposure9   -1.705185e-10  1.715890e-10  1.826010e-11  1.439263e-10
exposure10  -2.079809e-11  1.826010e-11  1.976956e-12  1.187612e-11
cf1          1.102344e-10  1.439263e-10  1.187612e-11  4.386822e-05
cf2         -6.228373e-11 -3.283538e-11 -2.274030e-12 -2.125984e-05
cf3          4.195583e-11 -2.042058e-10 -1.943549e-11 -4.821850e-05
cf4          2.425230e-11  2.060813e-11  1.664878e-12  9.312783e-06
cf5         -3.604908e-11  7.414753e-11  7.326432e-12  1.423494e-05
cf6         -6.174284e-12  1.000142e-13  6.604772e-14 -6.365330e-07
cf7          4.447691e-12 -8.561913e-12 -8.530437e-13 -1.516450e-06
cf8          6.531523e-13 -5.979391e-13 -6.259947e-14 -7.450271e-08
cf9         -1.425768e-13  3.003073e-13  2.988105e-14  5.190226e-08
cf10        -2.151931e-14  3.534156e-14  3.558279e-15  5.664002e-09
                      cf2           cf3           cf4           cf5
(Intercept) -1.399935e-05 -7.659863e-06  5.215621e-06  2.715188e-06
exposure1   -2.958890e-09 -6.135828e-08  1.125678e-09  2.484731e-08
exposure2    1.922144e-08  1.268709e-07 -3.596482e-09 -4.120498e-08
exposure3    1.333246e-08  1.276193e-07 -5.623455e-09 -4.909531e-08
exposure4   -1.411186e-08 -5.791016e-08  6.332164e-09  1.913383e-08
exposure5   -4.935982e-09 -4.440622e-08  2.820691e-09  1.672845e-08
exposure6    2.175700e-09  6.772335e-09 -1.062499e-09 -2.106892e-09
exposure7    7.415184e-10  5.408462e-09 -4.598125e-10 -1.995991e-09
exposure8   -6.228373e-11  4.195583e-11  2.425230e-11 -3.604908e-11
exposure9   -3.283538e-11 -2.042058e-10  2.060813e-11  7.414753e-11
exposure10  -2.274030e-12 -1.943549e-11  1.664878e-12  7.326432e-12
cf1         -2.125984e-05 -4.821850e-05  9.312783e-06  1.423494e-05
cf2          4.780836e-05  3.113092e-05 -2.055717e-05 -1.115935e-05
cf3          3.113092e-05  6.297629e-05 -1.392657e-05 -1.984514e-05
cf4         -2.055717e-05 -1.392657e-05  9.791669e-06  5.163145e-06
cf5         -1.115935e-05 -1.984514e-05  5.163145e-06  6.575707e-06
cf6          2.153740e-06  1.007721e-06 -1.091610e-06 -4.118252e-07
cf7          1.354307e-06  2.179824e-06 -6.431635e-07 -7.448365e-07
cf8          1.725427e-09  1.048700e-07  3.149629e-09 -3.333751e-08
cf9         -5.042263e-08 -7.578288e-08  2.437350e-08  2.637413e-08
cf10        -4.755653e-09 -8.278049e-09  2.256079e-09  2.862227e-09
                      cf6           cf7           cf8           cf9
(Intercept) -5.154949e-07 -3.253071e-07 -1.077442e-09  1.199230e-08
exposure1    1.352117e-09 -2.875743e-09 -2.847820e-10  9.859786e-11
exposure2   -1.506977e-09  4.519542e-09  3.877156e-10 -1.534747e-10
exposure3   -2.020409e-09  5.582504e-09  5.077184e-10 -1.894746e-10
exposure4   -1.104461e-10 -2.155760e-09 -1.433342e-10  7.545485e-11
exposure5    4.377832e-10 -1.912702e-09 -1.580057e-10  6.562814e-11
exposure6    8.207886e-11  2.375990e-10  1.183608e-11 -8.512905e-12
exposure7   -2.361205e-11  2.296303e-10  1.725732e-11 -7.980486e-12
exposure8   -6.174284e-12  4.447691e-12  6.531523e-13 -1.425768e-13
exposure9    1.000142e-13 -8.561913e-12 -5.979391e-13  3.003073e-13
exposure10   6.604772e-14 -8.530437e-13 -6.259947e-14  2.988105e-14
cf1         -6.365330e-07 -1.516450e-06 -7.450271e-08  5.190226e-08
cf2          2.153740e-06  1.354307e-06  1.725427e-09 -5.042263e-08
cf3          1.007721e-06  2.179824e-06  1.048700e-07 -7.578288e-08
cf4         -1.091610e-06 -6.431635e-07  3.149629e-09  2.437350e-08
cf5         -4.118252e-07 -7.448365e-07 -3.333751e-08  2.637413e-08
cf6          1.339497e-07  5.530929e-08 -2.138182e-09 -2.203395e-09
cf7          5.530929e-08  8.626655e-08  3.550850e-09 -3.099469e-09
cf8         -2.138182e-09  3.550850e-09  3.492857e-10 -1.182215e-10
cf9         -2.203395e-09 -3.099469e-09 -1.182215e-10  1.125128e-10
cf10        -1.823507e-10 -3.335546e-10 -1.530279e-11  1.201623e-11
                     cf10
(Intercept)  1.138740e-09
exposure1    1.296232e-11
exposure2   -1.906353e-11
exposure3   -2.404575e-11
exposure4    8.796151e-12
exposure5    8.074304e-12
exposure6   -9.368335e-13
exposure7   -9.565074e-13
exposure8   -2.151931e-14
exposure9    3.534156e-14
exposure10   3.558279e-15
cf1          5.664002e-09
cf2         -4.755653e-09
cf3         -8.278049e-09
cf4          2.256079e-09
cf5          2.862227e-09
cf6         -1.823507e-10
cf7         -3.335546e-10
cf8         -1.530279e-11
cf9          1.201623e-11
cf10         1.317411e-12

attr(,"class")
[1] "PolyMRModel" "EOModel"    
