# Supplementary material for: Poor sleep and shift work associate with increased blood pressure and inflammation in UK Biobank participants
Source: Nat Commun. 2023 Nov 4;14:7096. doi: 10.1038/s41467-023-42758-6 (PMC10625529; doi:10.1038/s41467-023-42758-6)
Supplement: Supplementary file 3 — Source Data [file 41467_2023_42758_MOESM3_ESM.zip › 24062760/Figure1_and_2_SleepLength_SleepQuality_ShiftWork_vs_BP.txt]

Model	Outcome	Trait	Trait Group	Beta	LowerCI	UpperCI	Pval
1	Systolic BP	Sleep Length	5	1.133	0.81	1.46	0
1	Systolic BP	Sleep Length	6	0.285	0.1	0.47	0.0021
1	Systolic BP	Sleep Length	7	0	0	0	1
1	Systolic BP	Sleep Length	8	0.296	0.14	0.45	0.000229
1	Systolic BP	Sleep Length	9	0.935	0.66	1.21	0
2	Systolic BP	Sleep Length	5	0.301	-0.01	0.62	0.0619
2	Systolic BP	Sleep Length	6	-0.18	-0.35	0	0.0509
2	Systolic BP	Sleep Length	7	0	0	0	1
2	Systolic BP	Sleep Length	8	0.29	0.14	0.44	0.000217
2	Systolic BP	Sleep Length	9	0.48	0.21	0.75	0.000411
1	Diastolic BP	Sleep Length	5	1.03	0.84	1.21	0
1	Diastolic BP	Sleep Length	6	0.41	0.31	0.52	0
1	Diastolic BP	Sleep Length	7	0	0	0	1
1	Diastolic BP	Sleep Length	8	0.29	0.2	0.38	0
1	Diastolic BP	Sleep Length	9	0.97	0.81	1.13	0
2	Diastolic BP	Sleep Length	5	0.34	0.16	0.51	0.000203
2	Diastolic BP	Sleep Length	6	0.03	-0.07	0.13	0.505
2	Diastolic BP	Sleep Length	7	0	0	0	1
2	Diastolic BP	Sleep Length	8	0.29	0.2	0.37	0
2	Diastolic BP	Sleep Length	9	0.59	0.44	0.74	0
1	Systolic BP	Sleep Quality	0-1	1.661	1.411	1.91	0
1	Systolic BP	Sleep Quality	2-3	0.809	0.64	0.98	0
1	Systolic BP	Sleep Quality	4-5	0	0	0	1
2	Systolic BP	Sleep Quality	0-1	-0.095	-0.34	0.15	0.448
2	Systolic BP	Sleep Quality	2-3	0.117	-0.05	0.28	0.169
2	Systolic BP	Sleep Quality	4-5	0	0	0	1
1	Diastolic BP	Sleep Quality	0-1	1.776	1.63	1.92	0
1	Diastolic BP	Sleep Quality	2-3	0.898	0.8	0.996	0
1	Diastolic BP	Sleep Quality	4-5	0	0	0	1
2	Diastolic BP	Sleep Quality	0-1	0.326	0.233	0.42	0.0000037
2	Diastolic BP	Sleep Quality	2-3	0.327	0.188	0.46	0
2	Diastolic BP	Sleep Quality	4-5	0	0	0	1
1	Systolic BP	Shift Work	No	0	0	0	1
1	Systolic BP	Shift Work	Day	-0.07	-0.38	0.24	6.54E-01
1	Systolic BP	Shift Work	Mixed	0.415	0.02	0.81	3.87E-02
1	Systolic BP	Shift Work	Night	-0.171	-0.87	0.53	6.33E-01
1	Systolic BP	Shift Work	PermanentNight	0.963	0.38	1.54	1.15E-03
2	Systolic BP	Shift Work	No	0	0	0	1
2	Systolic BP	Shift Work	Day	-0.496	-0.79	-0.2	1.02E-03
2	Systolic BP	Shift Work	Mixed	-0.344	-0.73	0.04	7.73E-02
2	Systolic BP	Shift Work	Night	-0.908	-1.59	-0.23	8.77E-03
2	Systolic BP	Shift Work	PermanentNight	0.09	-0.47	0.65	7.54E-01
1	Diastolic BP	Shift Work	No	0	0	0	1
1	Diastolic BP	Shift Work	Day	0.179	-0.01	0.36	0.0576
1	Diastolic BP	Shift Work	Mixed	0.605	0.37	0.84	6.70E-07
1	Diastolic BP	Shift Work	Night	0.302	-0.12	0.73	0.162
1	Diastolic BP	Shift Work	PermanentNight	0.916	0.56	1.27	3.18E-07
2	Diastolic BP	Shift Work	No	0	0	0	1
2	Diastolic BP	Shift Work	Day	-0.183	-0.36	-0.01	0.0395
2	Diastolic BP	Shift Work	Mixed	-0.04	-0.26	0.18	0.728
2	Diastolic BP	Shift Work	Night	-0.309	-0.71	0.09	0.128
2	Diastolic BP	Shift Work	PermanentNight	0.194	-0.14	0.52	0.249
