# Supplementary material for: Poor sleep and shift work associate with increased blood pressure and inflammation in UK Biobank participants
Source: Nat Commun. 2023 Nov 4;14:7096. doi: 10.1038/s41467-023-42758-6 (PMC10625529; doi:10.1038/s41467-023-42758-6)
Supplement: Supplementary file 3 — Source Data [file 41467_2023_42758_MOESM3_ESM.zip › 24062760/Suppl.FiguresS7_S8_S9_Shiftwork_vs_BP_ByAgeSexBMI.csv.csv]

Model	GroupClass	Group	Outcome	Trait	TraitGroup	Beta	LowerCI	UpperCI	Pval
1	Sex	Male	Systolic BP	Shift Work	No	0	0	0	1
1	Sex	Male	Systolic BP	Shift Work	Day	-0.03	-0.45	0.39	8.90E-01
1	Sex	Male	Systolic BP	Shift Work	Mixed	0.745	0.27	1.22	2.21E-03
1	Sex	Male	Systolic BP	Shift Work	Night	-0.198	-1.03	0.63	6.41E-01
1	Sex	Male	Systolic BP	Shift Work	PermanentNight	0.986	0.3	1.67	4.82E-03
1	Sex	Female	Systolic BP	Shift Work	No	0	0	0	1
1	Sex	Female	Systolic BP	Shift Work	Day	-0.123	-0.57	0.32	5.85E-01
1	Sex	Female	Systolic BP	Shift Work	Mixed	-0.364	-1.04	0.32	2.94E-01
1	Sex	Female	Systolic BP	Shift Work	Night	-0.36	-1.61	0.89	5.73E-01
1	Sex	Female	Systolic BP	Shift Work	PermanentNight	0.627	-0.43	1.68	2.43E-01
2	Sex	Male	Systolic BP	Shift Work	No	0	0	0	1.00E+00
2	Sex	Male	Systolic BP	Shift Work	Day	-0.412	-0.82	0	4.77E-02
2	Sex	Male	Systolic BP	Shift Work	Mixed	-0.084	-0.55	0.38	7.24E-01
2	Sex	Male	Systolic BP	Shift Work	Night	-0.898	-1.71	-0.09	2.94E-02
2	Sex	Male	Systolic BP	Shift Work	PermanentNight	0.271	-0.4	0.94	4.26E-01
2	Sex	Female	Systolic BP	Shift Work	No	0	0	0	1.00E+00
2	Sex	Female	Systolic BP	Shift Work	Day	-0.602	-1.03	-0.17	5.95E-03
2	Sex	Female	Systolic BP	Shift Work	Mixed	-1.006	-1.66	-0.35	2.70E-03
2	Sex	Female	Systolic BP	Shift Work	Night	-1.187	-2.4	0.03	5.52E-02
2	Sex	Female	Systolic BP	Shift Work	PermanentNight	-0.603	-1.62	0.42	2.46E-01
1	Sex	Male	Diastolic BP	Shift Work	No	0	0	0	1.00E+00
1	Sex	Male	Diastolic BP	Shift Work	Day	0.268	0.01	0.53	4.48E-02
1	Sex	Male	Diastolic BP	Shift Work	Mixed	0.884	0.59	1.18	6.09E-09
1	Sex	Male	Diastolic BP	Shift Work	Night	0.422	-0.1	0.94	1.10E-01
1	Sex	Male	Diastolic BP	Shift Work	PermanentNight	1.202	0.77	1.63	3.55E-08
1	Sex	Female	Diastolic BP	Shift Work	No	0	0	0	1.00E+00
1	Sex	Female	Diastolic BP	Shift Work	Day	0.086	-0.18	0.35	5.17E-01
1	Sex	Female	Diastolic BP	Shift Work	Mixed	0.062	-0.34	0.46	7.63E-01
1	Sex	Female	Diastolic BP	Shift Work	Night	0.011	-0.73	0.75	9.78E-01
1	Sex	Female	Diastolic BP	Shift Work	PermanentNight	0.294	-0.33	0.91	3.52E-01
2	Sex	Male	Diastolic BP	Shift Work	No	0	0	0	1.00E+00
2	Sex	Male	Diastolic BP	Shift Work	Day	-0.061	-0.31	0.19	6.30E-01
2	Sex	Male	Diastolic BP	Shift Work	Mixed	0.171	-0.11	0.45	2.36E-01
2	Sex	Male	Diastolic BP	Shift Work	Night	-0.181	-0.67	0.31	4.72E-01
2	Sex	Male	Diastolic BP	Shift Work	PermanentNight	0.598	0.19	1	3.91E-03
2	Sex	Female	Diastolic BP	Shift Work	No	0	0	0	1.00E+00
2	Sex	Female	Diastolic BP	Shift Work	Day	-0.321	-0.56	-0.08	9.89E-03
2	Sex	Female	Diastolic BP	Shift Work	Mixed	-0.48	-0.85	-0.11	1.18E-02
2	Sex	Female	Diastolic BP	Shift Work	Night	-0.649	-1.34	0.04	6.50E-02
2	Sex	Female	Diastolic BP	Shift Work	PermanentNight	-0.71	-1.29	-0.13	1.59E-02
1	Age	LesEq50	Systolic BP	Shift Work	No	0	0	0	1.00E+00
1	Age	LesEq50	Systolic BP	Shift Work	Day	-0.194	-0.62	0.23	3.68E-01
1	Age	LesEq50	Systolic BP	Shift Work	Mixed	0.037	-0.47	0.54	8.86E-01
1	Age	LesEq50	Systolic BP	Shift Work	Night	-0.653	-1.54	0.23	1.47E-01
1	Age	LesEq50	Systolic BP	Shift Work	PermanentNight	0.617	-0.13	1.37	1.07E-01
1	Age	Gret50	Systolic BP	Shift Work	No	0	0	0	1.00E+00
1	Age	Gret50	Systolic BP	Shift Work	Day	-0.149	-0.58	0.29	5.02E-01
1	Age	Gret50	Systolic BP	Shift Work	Mixed	-0.065	-0.67	0.54	8.33E-01
1	Age	Gret50	Systolic BP	Shift Work	Night	-0.646	-1.73	0.43	2.42E-01
1	Age	Gret50	Systolic BP	Shift Work	PermanentNight	0.427	-0.45	1.3	3.40E-01
2	Age	LesEq50	Systolic BP	Shift Work	No	0	0	0	1.00E+00
2	Age	LesEq50	Systolic BP	Shift Work	Day	-0.669	-1.07	-0.26	1.24E-03
2	Age	LesEq50	Systolic BP	Shift Work	Mixed	-0.739	-1.22	-0.26	2.69E-03
2	Age	LesEq50	Systolic BP	Shift Work	Night	-1.281	-2.13	-0.43	3.08E-03
2	Age	LesEq50	Systolic BP	Shift Work	PermanentNight	-0.16	-0.88	0.56	6.63E-01
2	Age	Gret50	Systolic BP	Shift Work	No	0	0	0	1.00E+00
2	Age	Gret50	Systolic BP	Shift Work	Day	-0.538	-0.96	-0.11	1.30E-02
2	Age	Gret50	Systolic BP	Shift Work	Mixed	-0.792	-1.38	-0.21	8.12E-03
2	Age	Gret50	Systolic BP	Shift Work	Night	-1.47	-2.52	-0.42	6.29E-03
2	Age	Gret50	Systolic BP	Shift Work	PermanentNight	-0.512	-1.37	0.34	2.41E-01
1	Age	LesEq50	Diastolic BP	Shift Work	No	0	0	0	1.00E+00
1	Age	LesEq50	Diastolic BP	Shift Work	Day	0.105	-0.18	0.38	4.64E-01
1	Age	LesEq50	Diastolic BP	Shift Work	Mixed	0.441	0.11	0.77	9.31E-03
1	Age	LesEq50	Diastolic BP	Shift Work	Night	0.273	-0.31	0.86	3.61E-01
1	Age	LesEq50	Diastolic BP	Shift Work	PermanentNight	0.85	0.35	1.35	7.76E-04
1	Age	Gret50	Diastolic BP	Shift Work	No	0	0	0	1.00E+00
1	Age	Gret50	Diastolic BP	Shift Work	Day	0.197	-0.05	0.44	1.17E-01
1	Age	Gret50	Diastolic BP	Shift Work	Mixed	0.636	0.3	0.98	2.50E-04
1	Age	Gret50	Diastolic BP	Shift Work	Night	0.172	-0.44	0.78	5.80E-01
1	Age	Gret50	Diastolic BP	Shift Work	PermanentNight	0.822	0.33	1.32	1.12E-03
2	Age	LesEq50	Diastolic BP	Shift Work	No	0	0	0	1.00E+00
2	Age	LesEq50	Diastolic BP	Shift Work	Day	-0.327	-0.59	-0.07	1.38E-02
2	Age	LesEq50	Diastolic BP	Shift Work	Mixed	-0.24	-0.55	0.07	1.28E-01
2	Age	LesEq50	Diastolic BP	Shift Work	Night	-0.264	-0.81	0.28	3.40E-01
2	Age	LesEq50	Diastolic BP	Shift Work	PermanentNight	0.162	-0.3	0.62	4.90E-01
2	Age	Gret50	Diastolic BP	Shift Work	No	0	0	0	1.00E+00
2	Age	Gret50	Diastolic BP	Shift Work	Day	-0.112	-0.35	0.12	3.47E-01
2	Age	Gret50	Diastolic BP	Shift Work	Mixed	0.038	-0.28	0.36	8.19E-01
2	Age	Gret50	Diastolic BP	Shift Work	Night	-0.489	-1.07	0.09	9.79E-02
2	Age	Gret50	Diastolic BP	Shift Work	PermanentNight	0.095	-0.37	0.56	6.92E-01
1	BMI	BMI25	Systolic BP	Shift Work	No	0	0	0	1.00E+00
1	BMI	BMI25	Systolic BP	Shift Work	Day	-0.577	-1.09	-0.06	2.84E-02
1	BMI	BMI25	Systolic BP	Shift Work	Mixed	-0.096	-0.81	0.62	7.94E-01
1	BMI	BMI25	Systolic BP	Shift Work	Night	-1.162	-2.47	0.15	8.19E-02
1	BMI	BMI25	Systolic BP	Shift Work	PermanentNight	0.635	-0.5	1.77	2.74E-01
1	BMI	BMI25_30	Systolic BP	Shift Work	No	0	0	0	1
1	BMI	BMI25_30	Systolic BP	Shift Work	Day	-0.623	-1.08	-0.17	7.19E-03
1	BMI	BMI25_30	Systolic BP	Shift Work	Mixed	-0.275	-0.85	0.3	3.49E-01
1	BMI	BMI25_30	Systolic BP	Shift Work	Night	-0.699	-1.72	0.32	1.80E-01
1	BMI	BMI25_30	Systolic BP	Shift Work	PermanentNight	-0.202	-1.03	0.63	6.34E-01
1	BMI	BMI30	Systolic BP	Shift Work	No	0	0	0	1
1	BMI	BMI30	Systolic BP	Shift Work	Day	0.005	-0.61	0.62	9.88E-01
1	BMI	BMI30	Systolic BP	Shift Work	Mixed	-0.241	-0.99	0.51	5.28E-01
1	BMI	BMI30	Systolic BP	Shift Work	Night	-0.697	-2	0.6	2.93E-01
1	BMI	BMI30	Systolic BP	Shift Work	PermanentNight	0.544	-0.52	1.61	3.19E-01
1	BMI	BMI25	Diastolic BP	Shift Work	No	0	0	0	1
1	BMI	BMI25	Diastolic BP	Shift Work	Day	-0.21	-0.51	0.09	1.74E-01
1	BMI	BMI25	Diastolic BP	Shift Work	Mixed	-0.037	-0.46	0.39	8.63E-01
1	BMI	BMI25	Diastolic BP	Shift Work	Night	-0.466	-1.23	0.3	2.33E-01
1	BMI	BMI25	Diastolic BP	Shift Work	PermanentNight	0.279	-0.39	0.95	4.13E-01
1	BMI	BMI25_30	Diastolic BP	Shift Work	No	0	0	0	1.00E+00
1	BMI	BMI25_30	Diastolic BP	Shift Work	Day	-0.233	-0.5	0.04	9.05E-02
1	BMI	BMI25_30	Diastolic BP	Shift Work	Mixed	0.103	-0.24	0.44	5.54E-01
1	BMI	BMI25_30	Diastolic BP	Shift Work	Night	-0.097	-0.71	0.51	7.53E-01
1	BMI	BMI25_30	Diastolic BP	Shift Work	PermanentNight	0.003	-0.49	0.49	9.89E-01
1	BMI	BMI30	Diastolic BP	Shift Work	No	0	0	0	1.00E+00
1	BMI	BMI30	Diastolic BP	Shift Work	Day	0.087	-0.27	0.45	6.33E-01
1	BMI	BMI30	Diastolic BP	Shift Work	Mixed	0.013	-0.43	0.45	9.53E-01
1	BMI	BMI30	Diastolic BP	Shift Work	Night	-0.307	-1.07	0.45	4.29E-01
1	BMI	BMI30	Diastolic BP	Shift Work	PermanentNight	0.682	0.06	1.31	3.29E-02
