# Supplementary material for: Poor sleep and shift work associate with increased blood pressure and inflammation in UK Biobank participants
Source: Nat Commun. 2023 Nov 4;14:7096. doi: 10.1038/s41467-023-42758-6 (PMC10625529; doi:10.1038/s41467-023-42758-6)
Supplement: Supplementary file 3 — Source Data [file 41467_2023_42758_MOESM3_ESM.zip › 24062760/Figure8A_MReffects.csv]

Exposure	Outcome	b.xy	se.xy	p.xy.adj
shortsleepduration	SystolicBloodPressure	7.07801	1.64545	2.37E-05
longsleepduration	SystolicBloodPressure	12.9115	2.7847	9.45E-06
DaytimeSleepiness_adjBMI	SystolicBloodPressure	-2.25211	1.60581	0.173141231
daynap	SystolicBloodPressure	6.35924	0.629831	4.00E-23
chronotype	SystolicBloodPressure	0.949319	0.132389	1.59E-12
shortsleepduration	DiastolicBloodPressure	14.3369	2.00183	1.59E-12
longsleepduration	DiastolicBloodPressure	13.6718	2.10291	6.37E-10
DaytimeSleepiness_adjBMI	DiastolicBloodPressure	8.76643	1.12635	2.48E-14
daynap	DiastolicBloodPressure	4.60655	0.437407	8.66E-25
chronotype	DiastolicBloodPressure	0.41155	0.0779442	2.26E-07
