# Supplementary material for: Poor sleep and shift work associate with increased blood pressure and inflammation in UK Biobank participants
Source: Nat Commun. 2023 Nov 4;14:7096. doi: 10.1038/s41467-023-42758-6 (PMC10625529; doi:10.1038/s41467-023-42758-6)
Supplement: Supplementary file 3 — Source Data [file 41467_2023_42758_MOESM3_ESM.zip › 24062760/Suppl.FiguresS10_sleep_duration_VS_BP_diastolic_adjusted_resi.rdata.txt]

$phenotypes_summary
   phenotype   median      mean        sd
1:  Exposure  7.00000  7.148727  1.022338
2:   Outcome 83.27495 83.966415 10.914442

$binned_observations
   exposure_bin exposure_median outcome_median outcome_mean outcome_sd
1:        [1,7]               7       83.17414     83.86816   10.88444
2:        (7,8]               8       83.40625     84.09391   10.92523
3:       (8,11]               9       83.72346     84.33456   11.13386

$binned_observations_scaled
     exposure_bin exposure_median outcome_median outcome_mean outcome_sd
1: [-6.01,-0.145]      -0.1454774    -0.07258949  -0.00900266  0.9972509
2: (-0.145,0.833]       0.8326730    -0.05132301   0.01168092  1.0009884
3:   (0.833,3.77]       1.8108234    -0.02225966   0.03373043  1.0201032

$observational
$outcome_model

Call:
lm(formula = eo_model$outcome ~ ., data = eo_model$outcome_predictors)

Coefficients:
(Intercept)    exposure1    exposure2    exposure3    exposure4    exposure5  
 -6.292e-03    1.686e-02    7.456e-03   -2.758e-03    6.060e-04    4.208e-04  
  exposure6    exposure7    exposure8    exposure9   exposure10  
 -2.698e-04   -6.180e-05    1.220e-05    3.195e-06    1.416e-07  


$pval_null_model
[1] 2.896094e-10

$pval_linear_model
[1] 0.002772774

$r_squared
[1] 0.0001820208

$vcov
              (Intercept)     exposure1     exposure2     exposure3
(Intercept)  8.548657e-06  7.898280e-06 -1.723708e-05 -1.178404e-05
exposure1    7.898280e-06  5.453991e-05 -3.309939e-05 -6.398121e-05
exposure2   -1.723708e-05 -3.309939e-05  6.105260e-05  4.870636e-05
exposure3   -1.178404e-05 -6.398121e-05  4.870636e-05  8.627017e-05
exposure4    6.795992e-06  1.515663e-05 -2.705888e-05 -2.260203e-05
exposure5    4.195205e-06  1.987474e-05 -1.744519e-05 -2.818235e-05
exposure6   -6.698731e-07 -1.202633e-06  2.782383e-06  1.849897e-06
exposure7   -5.040211e-07 -2.196603e-06  2.111523e-06  3.185658e-06
exposure8   -6.764061e-09 -9.714689e-08  2.691216e-08  1.381288e-07
exposure9    1.860917e-08  7.706855e-08 -7.841024e-08 -1.130112e-07
exposure10   1.835287e-09  8.328177e-09 -7.715024e-09 -1.221638e-08
                exposure4     exposure5     exposure6     exposure7
(Intercept)  6.795992e-06  4.195205e-06 -6.698731e-07 -5.040211e-07
exposure1    1.515663e-05  1.987474e-05 -1.202633e-06 -2.196603e-06
exposure2   -2.705888e-05 -1.744519e-05  2.782383e-06  2.111523e-06
exposure3   -2.260203e-05 -2.818235e-05  1.849897e-06  3.185658e-06
exposure4    1.297398e-05  8.263327e-06 -1.397432e-06 -1.016210e-06
exposure5    8.263327e-06  9.555821e-06 -7.126534e-07 -1.104044e-06
exposure6   -1.397432e-06 -7.126534e-07  1.629928e-07  9.143937e-08
exposure7   -1.016210e-06 -1.104044e-06  9.143937e-08  1.295176e-07
exposure8   -9.447166e-09 -4.520175e-08 -8.886713e-10  4.983003e-09
exposure9    3.814859e-08  3.966219e-08 -3.534875e-09 -4.698165e-09
exposure10   3.714836e-09  4.267438e-09 -3.236592e-10 -5.026132e-10
                exposure8     exposure9    exposure10
(Intercept) -6.764061e-09  1.860917e-08  1.835287e-09
exposure1   -9.714689e-08  7.706855e-08  8.328177e-09
exposure2    2.691216e-08 -7.841024e-08 -7.715024e-09
exposure3    1.381288e-07 -1.130112e-07 -1.221638e-08
exposure4   -9.447166e-09  3.814859e-08  3.714836e-09
exposure5   -4.520175e-08  3.966219e-08  4.267438e-09
exposure6   -8.886713e-10 -3.534875e-09 -3.236592e-10
exposure7    4.983003e-09 -4.698165e-09 -5.026132e-10
exposure8    3.940146e-10 -1.713417e-10 -2.089161e-11
exposure9   -1.713417e-10  1.715646e-10  1.826173e-11
exposure10  -2.089161e-11  1.826173e-11  1.977603e-12

attr(,"class")
[1] "EOModel"

$polymr
$outcome_model

Call:
lm(formula = eo_model$outcome ~ ., data = eo_model$outcome_predictors)

Coefficients:
(Intercept)    exposure1    exposure2    exposure3    exposure4    exposure5  
 -9.698e-03    1.687e-02    7.463e-03   -2.765e-03    6.002e-04    4.206e-04  
  exposure6    exposure7    exposure8    exposure9   exposure10          cf1  
 -2.689e-04   -6.153e-05    1.219e-05    3.179e-06    1.398e-07   -1.226e-02  
        cf2          cf3          cf4          cf5          cf6          cf7  
  7.810e-03    1.665e-02   -1.941e-03   -4.961e-03   -1.723e-05    5.013e-04  
        cf8          cf9         cf10  
  3.534e-05   -1.618e-05   -1.890e-06  


$pval_null_model
[1] 2.869453e-10

$pval_linear_model
[1] 0.002786585

$r_squared
[1] 0.0001820707

$vcov
              (Intercept)     exposure1     exposure2     exposure3
(Intercept)  1.351381e-05  7.894466e-06 -1.720806e-05 -1.178339e-05
exposure1    7.894466e-06  5.454078e-05 -3.309998e-05 -6.398210e-05
exposure2   -1.720806e-05 -3.309998e-05  6.105392e-05  4.870708e-05
exposure3   -1.178339e-05 -6.398210e-05  4.870708e-05  8.627122e-05
exposure4    6.783157e-06  1.515686e-05 -2.705942e-05 -2.260235e-05
exposure5    4.194565e-06  1.987501e-05 -1.744545e-05 -2.818269e-05
exposure6   -6.684007e-07 -1.202653e-06  2.782440e-06  1.849927e-06
exposure7   -5.038978e-07 -2.196632e-06  2.111556e-06  3.185696e-06
exposure8   -6.818109e-09 -9.714806e-08  2.691206e-08  1.381301e-07
exposure9    1.860308e-08  7.706961e-08 -7.841153e-08 -1.130126e-07
exposure10   1.835406e-09  8.328290e-09 -7.715147e-09 -1.221653e-08
cf1          5.153511e-06 -2.065443e-08  7.162810e-08  3.933266e-08
cf2         -1.406381e-05 -1.791565e-08 -1.017211e-07  1.226774e-08
cf3         -7.696515e-06  1.084477e-09 -5.676210e-08 -2.434801e-08
cf4          5.244086e-06  1.222635e-08  5.183912e-08 -4.803609e-09
cf5          2.728743e-06  5.140717e-09  1.592770e-08  1.433119e-09
cf6         -5.182117e-07 -7.632225e-10 -7.301354e-09 -3.472663e-10
cf7         -3.267970e-07 -6.509867e-10 -2.161727e-09 -5.537350e-11
cf8         -1.068630e-09 -3.540763e-11  1.971346e-10  5.284740e-11
cf9          1.204092e-08  1.996617e-11  9.410871e-11  5.664331e-12
cf10         1.142805e-09  2.268464e-12  6.619938e-12 -3.126609e-13
                exposure4     exposure5     exposure6     exposure7
(Intercept)  6.783157e-06  4.194565e-06 -6.684007e-07 -5.038978e-07
exposure1    1.515686e-05  1.987501e-05 -1.202653e-06 -2.196632e-06
exposure2   -2.705942e-05 -1.744545e-05  2.782440e-06  2.111556e-06
exposure3   -2.260235e-05 -2.818269e-05  1.849927e-06  3.185696e-06
exposure4    1.297425e-05  8.263453e-06 -1.397463e-06 -1.016227e-06
exposure5    8.263453e-06  9.555933e-06 -7.126663e-07 -1.104058e-06
exposure6   -1.397463e-06 -7.126663e-07  1.629965e-07  9.144122e-08
exposure7   -1.016227e-06 -1.104058e-06  9.144122e-08  1.295193e-07
exposure8   -9.447020e-09 -4.520210e-08 -8.887045e-10  4.983038e-09
exposure9    3.814928e-08  3.966269e-08 -3.534950e-09 -4.698228e-09
exposure10   3.714900e-09  4.267490e-09 -3.236662e-10 -5.026197e-10
cf1         -4.072679e-08 -1.574030e-08  4.964620e-09  2.113480e-09
cf2          5.544914e-08  2.784551e-09 -7.066541e-09 -9.469775e-10
cf3          3.233273e-08  1.102299e-08 -4.069749e-09 -1.485646e-09
cf4         -2.905133e-08 -2.673607e-09  3.774212e-09  6.997651e-10
cf5         -8.748342e-09 -1.412101e-09  1.158182e-09  2.246461e-10
cf6          3.916051e-09  6.533401e-10 -4.982628e-10 -1.274318e-10
cf7          1.121154e-09  1.372298e-10 -1.476951e-10 -2.472313e-11
cf8         -1.072105e-10 -3.293695e-11  1.308071e-11  5.500588e-12
cf9         -4.657631e-11 -6.522240e-12  6.019983e-12  1.135381e-12
cf10        -3.032305e-12 -1.281059e-13  3.981482e-13  2.951530e-14
                exposure8     exposure9    exposure10           cf1
(Intercept) -6.818109e-09  1.860308e-08  1.835406e-09  5.153511e-06
exposure1   -9.714806e-08  7.706961e-08  8.328290e-09 -2.065443e-08
exposure2    2.691206e-08 -7.841153e-08 -7.715147e-09  7.162810e-08
exposure3    1.381301e-07 -1.130126e-07 -1.221653e-08  3.933266e-08
exposure4   -9.447020e-09  3.814928e-08  3.714900e-09 -4.072679e-08
exposure5   -4.520210e-08  3.966269e-08  4.267490e-09 -1.574030e-08
exposure6   -8.887045e-10 -3.534950e-09 -3.236662e-10  4.964620e-09
exposure7    4.983038e-09 -4.698228e-09 -5.026197e-10  2.113480e-09
exposure8    3.940184e-10 -1.713428e-10 -2.089175e-11 -8.023750e-11
exposure9   -1.713428e-10  1.715670e-10  1.826198e-11 -8.392942e-11
exposure10  -2.089175e-11  1.826198e-11  1.977629e-12 -6.718715e-12
cf1         -8.023750e-11 -8.392942e-11 -6.718715e-12  4.421564e-05
cf2          2.379328e-10  5.092683e-11  2.131965e-12 -2.150998e-05
cf3          9.124052e-11  5.922162e-11  4.108328e-12 -4.865130e-05
cf4         -1.146780e-10 -3.562177e-11 -2.148420e-12  9.431588e-06
cf5         -4.031905e-11 -9.818245e-12 -3.156549e-13  1.437122e-05
cf6          1.266102e-11  5.994824e-12  4.409006e-13 -6.470618e-07
cf7          5.275212e-12  1.146029e-12  3.276644e-14 -1.531346e-06
cf8         -1.509181e-13 -2.435599e-13 -2.309900e-14 -7.502745e-08
cf9         -2.014634e-13 -5.205189e-14 -2.135574e-15  5.241510e-08
cf10        -1.726518e-14 -1.550539e-15  1.156631e-16  5.716597e-09
                      cf2           cf3           cf4           cf5
(Intercept) -1.406381e-05 -7.696515e-06  5.244086e-06  2.728743e-06
exposure1   -1.791565e-08  1.084477e-09  1.222635e-08  5.140717e-09
exposure2   -1.017211e-07 -5.676210e-08  5.183912e-08  1.592770e-08
exposure3    1.226774e-08 -2.434801e-08 -4.803609e-09  1.433119e-09
exposure4    5.544914e-08  3.233273e-08 -2.905133e-08 -8.748342e-09
exposure5    2.784551e-09  1.102299e-08 -2.673607e-09 -1.412101e-09
exposure6   -7.066541e-09 -4.069749e-09  3.774212e-09  1.158182e-09
exposure7   -9.469775e-10 -1.485646e-09  6.997651e-10  2.246461e-10
exposure8    2.379328e-10  9.124052e-11 -1.146780e-10 -4.031905e-11
exposure9    5.092683e-11  5.922162e-11 -3.562177e-11 -9.818245e-12
exposure10   2.131965e-12  4.108328e-12 -2.148420e-12 -3.156549e-13
cf1         -2.150998e-05 -4.865130e-05  9.431588e-06  1.437122e-05
cf2          4.809852e-05  3.148364e-05 -2.068709e-05 -1.127745e-05
cf3          3.148364e-05  6.355241e-05 -1.409492e-05 -2.003082e-05
cf4         -2.068709e-05 -1.409492e-05  9.852060e-06  5.219566e-06
cf5         -1.127745e-05 -2.003082e-05  5.219566e-06  6.636373e-06
cf6          2.165549e-06  1.022938e-06 -1.097135e-06 -4.169768e-07
cf7          1.367648e-06  2.200297e-06 -6.495442e-07 -7.515642e-07
cf8          2.131868e-09  1.055600e-07  2.950568e-09 -3.355823e-08
cf9         -5.088976e-08 -7.649006e-08  2.459721e-08  2.660695e-08
cf10        -4.803346e-09 -8.350151e-09  2.279007e-09  2.885880e-09
                      cf6           cf7           cf8           cf9
(Intercept) -5.182117e-07 -3.267970e-07 -1.068630e-09  1.204092e-08
exposure1   -7.632225e-10 -6.509867e-10 -3.540763e-11  1.996617e-11
exposure2   -7.301354e-09 -2.161727e-09  1.971346e-10  9.410871e-11
exposure3   -3.472663e-10 -5.537350e-11  5.284740e-11  5.664331e-12
exposure4    3.916051e-09  1.121154e-09 -1.072105e-10 -4.657631e-11
exposure5    6.533401e-10  1.372298e-10 -3.293695e-11 -6.522240e-12
exposure6   -4.982628e-10 -1.476951e-10  1.308071e-11  6.019983e-12
exposure7   -1.274318e-10 -2.472313e-11  5.500588e-12  1.135381e-12
exposure8    1.266102e-11  5.275212e-12 -1.509181e-13 -2.014634e-13
exposure9    5.994824e-12  1.146029e-12 -2.435599e-13 -5.205189e-14
exposure10   4.409006e-13  3.276644e-14 -2.309900e-14 -2.135574e-15
cf1         -6.470618e-07 -1.531346e-06 -7.502745e-08  5.241510e-08
cf2          2.165549e-06  1.367648e-06  2.131868e-09 -5.088976e-08
cf3          1.022938e-06  2.200297e-06  1.055600e-07 -7.649006e-08
cf4         -1.097135e-06 -6.495442e-07  2.950568e-09  2.459721e-08
cf5         -4.169768e-07 -7.515642e-07 -3.355823e-08  2.660695e-08
cf6          1.344519e-07  5.589720e-08 -2.118906e-09 -2.224181e-09
cf7          5.589720e-08  8.701484e-08  3.574734e-09 -3.125400e-09
cf8         -2.118906e-09  3.574734e-09  3.499179e-10 -1.190272e-10
cf9         -2.224181e-09 -3.125400e-09 -1.190272e-10  1.134127e-10
cf10        -1.845121e-10 -3.361795e-10 -1.537989e-11  1.210702e-11
                     cf10
(Intercept)  1.142805e-09
exposure1    2.268464e-12
exposure2    6.619938e-12
exposure3   -3.126609e-13
exposure4   -3.032305e-12
exposure5   -1.281059e-13
exposure6    3.981482e-13
exposure7    2.951530e-14
exposure8   -1.726518e-14
exposure9   -1.550539e-15
exposure10   1.156631e-16
cf1          5.716597e-09
cf2         -4.803346e-09
cf3         -8.350151e-09
cf4          2.279007e-09
cf5          2.885880e-09
cf6         -1.845121e-10
cf7         -3.361795e-10
cf8         -1.537989e-11
cf9          1.210702e-11
cf10         1.326464e-12

attr(,"class")
[1] "PolyMRModel" "EOModel"    
