# Supplementary material for: Poor sleep and shift work associate with increased blood pressure and inflammation in UK Biobank participants
Source: Nat Commun. 2023 Nov 4;14:7096. doi: 10.1038/s41467-023-42758-6 (PMC10625529; doi:10.1038/s41467-023-42758-6)
Supplement: Supplementary file 3 — Source Data [file 41467_2023_42758_MOESM3_ESM.zip › 24062760/Figure3_Interaction_SleepLength_and_ShiftWork_vs_BP.csv]

Model	Shift work	Outcome	Trait	Trait.Group	Beta	LowerCI	UpperCI	Pval
1	Day shift	Systolic BP	Sleep length	5	1.498	0.26	2.74	0.0181
1	Day shift	Systolic BP	Sleep length	6	0.582	-0.04	1.2	0.0664
1	Day shift	Systolic BP	Sleep length	7	-0.279	-0.75	0.19	0.245
1	Day shift	Systolic BP	Sleep length	8	0.059	-0.53	0.65	0.846
1	Day shift	Systolic BP	Sleep length	9	0.574	-0.76	1.91	0.4
1	Permanent night shift	Systolic BP	Sleep length	5	2.57	0.8	4.34	0.00449
1	Permanent night shift	Systolic BP	Sleep length	6	1.178	0.1	2.26	0.033
1	Permanent night shift	Systolic BP	Sleep length	7	0.474	-0.5	1.45	0.34
1	Permanent night shift	Systolic BP	Sleep length	8	1.515	0.26	2.77	0.0175
1	Permanent night shift	Systolic BP	Sleep length	9	1.775	-0.76	4.31	0.17
1	Day shift	Diastolic BP	Sleep length	5	1.342	0.59	2.09	0.000462
1	Day shift	Diastolic BP	Sleep length	6	1.347	-0.18	2.88	0.0848
1	Day shift	Diastolic BP	Sleep length	7	0.037	-0.25	0.32	0.799
1	Day shift	Diastolic BP	Sleep length	8	0.389	0.03	0.75	0.0335
1	Day shift	Diastolic BP	Sleep length	9	0.958	0.15	1.77	0.0207
1	Permanent night shift	Diastolic BP	Sleep length	5	2.29	1.22	3.36	0.000028
1	Permanent night shift	Diastolic BP	Sleep length	6	1.496	0.84	2.15	0.00000766
1	Permanent night shift	Diastolic BP	Sleep length	7	0.852	0.26	1.44	0.00448
1	Permanent night shift	Diastolic BP	Sleep length	8	0.714	-0.04	1.47	0.0642
1	Permanent night shift	Diastolic BP	Sleep length	9	1.347	-0.18	2.88	0.0848
2	Day shift	Systolic BP	Sleep length	5	0.251	-0.95	1.46	0.682
2	Day shift	Systolic BP	Sleep length	6	-0.459	-1.06	0.14	0.136
2	Day shift	Systolic BP	Sleep length	7	-0.701	-1.16	-0.25	0.00258
2	Day shift	Systolic BP	Sleep length	8	-0.15	-0.72	0.42	0.607
2	Day shift	Systolic BP	Sleep length	9	-0.262	-1.56	1.04	0.692
2	Permanent night shift	Systolic BP	Sleep length	5	1.154	-0.57	2.87	0.188
2	Permanent night shift	Systolic BP	Sleep length	6	-0.066	-1.12	0.98	0.901
2	Permanent night shift	Systolic BP	Sleep length	7	-0.361	-1.3	0.58	0.453
2	Permanent night shift	Systolic BP	Sleep length	8	0.7	-0.51	1.91	0.257
2	Permanent night shift	Systolic BP	Sleep length	9	0.512	-1.94	2.96	0.682
2	Day shift	Diastolic BP	Sleep length	5	0.318	-0.39	1.02	0.377
2	Day shift	Diastolic BP	Sleep length	6	-0.054	-0.41	0.3	0.764
2	Day shift	Diastolic BP	Sleep length	7	-0.32	-0.59	-0.05	0.0193
2	Day shift	Diastolic BP	Sleep length	8	0.207	-0.13	0.54	0.229
2	Day shift	Diastolic BP	Sleep length	9	0.259	-0.51	1.02	0.507
2	Permanent night shift	Diastolic BP	Sleep length	5	1.14	0.13	2.15	0.0266
2	Permanent night shift	Diastolic BP	Sleep length	6	0.458	-0.16	1.07	0.145
2	Permanent night shift	Diastolic BP	Sleep length	7	0.167	-0.39	0.72	0.554
2	Permanent night shift	Diastolic BP	Sleep length	8	0.031	-0.68	0.74	0.932
2	Permanent night shift	Diastolic BP	Sleep length	9	0.294	-1.14	1.73	0.689
