# Supplementary material for: Poor sleep and shift work associate with increased blood pressure and inflammation in UK Biobank participants
Source: Nat Commun. 2023 Nov 4;14:7096. doi: 10.1038/s41467-023-42758-6 (PMC10625529; doi:10.1038/s41467-023-42758-6)
Supplement: Supplementary file 3 — Source Data [file 41467_2023_42758_MOESM3_ESM.zip › 24062760/Figure5_SleepLength_vs_BP_byLymphocyte.csv]

Trait.Group1	Estimate	Std_Error	t.value	Pvalue	LowerCI	UpperCI	Marker	Model	Outcome	Pval	Marker1	test
5	1.721	0.292	5.888	<span style=" color: red !important;" > 3.91e-09</span>	1.15	2.29	Lymph_Low	1	Systolic BP	3.91E-09	Lymph_Tert1	*
6	0.462	0.162	2.85	<span style=" color: red !important;" > 4.37e-03</span>	0.14	0.78	Lymph_Low	1	Systolic BP	4.37E-03	Lymph_Tert1	*
8	0.439	0.14	3.128	<span style=" color: red !important;" > 1.76e-03</span>	0.16	0.71	Lymph_Low	1	Systolic BP	1.76E-03	Lymph_Tert1	*
9	0.914	0.246	3.713	<span style=" color: red !important;" > 2.05e-04</span>	0.43	1.4	Lymph_Low	1	Systolic BP	2.05E-04	Lymph_Tert1	*
5	0.977	0.292	3.347	<span style=" color: red !important;" > 8.16e-04</span>	0.4	1.55	Lymph_Medium	1	Systolic BP	8.16E-04	Lymph_Tert2	*
6	0.229	0.161	1.421	<span style=" color: black !important;" > 1.55e-01</span>	-0.09	0.54	Lymph_Medium	1	Systolic BP	1.55E-01	Lymph_Tert2
8	0.201	0.139	1.449	<span style=" color: black !important;" > 1.47e-01</span>	-0.07	0.47	Lymph_Medium	1	Systolic BP	1.47E-01	Lymph_Tert2
9	1.197	0.244	4.909	<span style=" color: red !important;" > 9.16e-07</span>	0.72	1.67	Lymph_Medium	1	Systolic BP	9.16E-07	Lymph_Tert2	*
5	0.727	0.286	2.544	<span style=" color: red !important;" >1.10e-02</span>	0.17	1.29	Lymph_High	1	Systolic BP	1.10E-02	Lymph_Tert3	*
6	0.029	0.164	0.177	<span style=" color: black !important;" >8.59e-01</span>	-0.29	0.35	Lymph_High	1	Systolic BP	8.59E-01	Lymph_Tert3
8	0.185	0.143	1.291	<span style=" color: black !important;" >1.97e-01</span>	-0.1	0.47	Lymph_High	1	Systolic BP	1.97E-01	Lymph_Tert3
9	0.577	0.243	2.376	<span style=" color: red !important;" >1.75e-02</span>	0.1	1.05	Lymph_High	1	Systolic BP	1.75E-02	Lymph_Tert3	*
5	0.974	0.286	3.409	<span style=" color: red !important;" >6.51e-04</span>	0.41	1.53	Lymph_Low	2	Systolic BP	6.51E-04	Lymph_Tert1	*
6	0.009	0.158	0.059	<span style=" color: black !important;" >9.53e-01</span>	-0.3	0.32	Lymph_Low	2	Systolic BP	9.53E-01	Lymph_Tert1
8	0.445	0.137	3.249	<span style=" color: red !important;" >1.16e-03</span>	0.18	0.71	Lymph_Low	2	Systolic BP	1.16E-03	Lymph_Tert1	*
9	0.49	0.24	2.036	<span style=" color: red !important;" >4.17e-02</span>	0.02	0.96	Lymph_Low	2	Systolic BP	4.17E-02	Lymph_Tert1	*
5	0.273	0.286	0.954	<span style=" color: black !important;" >3.40e-01</span>	-0.29	0.83	Lymph_Medium	2	Systolic BP	3.40E-01	Lymph_Tert2
6	-0.191	0.157	-1.216	<span style=" color: black !important;" >2.24e-01</span>	-0.5	0.12	Lymph_Medium	2	Systolic BP	2.24E-01	Lymph_Tert2
8	0.202	0.136	1.49	<span style=" color: black !important;" >1.36e-01</span>	-0.06	0.47	Lymph_Medium	2	Systolic BP	1.36E-01	Lymph_Tert2
9	0.683	0.238	2.866	<span style=" color: red !important;" >4.15e-03</span>	0.22	1.15	Lymph_Medium	2	Systolic BP	4.15E-03	Lymph_Tert2	*
5	-0.184	0.28	-0.658	<span style=" color: black !important;" >5.11e-01</span>	-0.73	0.37	Lymph_High	2	Systolic BP	5.11E-01	Lymph_Tert3
6	-0.41	0.161	-2.547	<span style=" color: red !important;" >1.09e-02</span>	-0.73	-0.09	Lymph_High	2	Systolic BP	1.09E-02	Lymph_Tert3	*
8	0.194	0.14	1.382	<span style=" color: black !important;" >1.67e-01</span>	-0.08	0.47	Lymph_High	2	Systolic BP	1.67E-01	Lymph_Tert3
9	0.21	0.238	0.883	<span style=" color: black !important;" >3.77e-01</span>	-0.26	0.68	Lymph_High	2	Systolic BP	3.77E-01	Lymph_Tert3
5	1.304	0.17	7.679	<span style=" color: red !important;" > 1.62e-14</span>	0.97	1.64	Lymph_Low	1	Diastolic BP	1.62E-14	Lymph_Tert1	*
6	0.414	0.094	4.398	<span style=" color: red !important;" > 1.10e-05</span>	0.23	0.6	Lymph_Low	1	Diastolic BP	1.10E-05	Lymph_Tert1	*
8	0.319	0.081	3.918	<span style=" color: red !important;" > 8.94e-05</span>	0.16	0.48	Lymph_Low	1	Diastolic BP	8.94E-05	Lymph_Tert1	*
9	0.922	0.143	6.455	<span style=" color: red !important;" > 1.09e-10</span>	0.64	1.2	Lymph_Low	1	Diastolic BP	1.09E-10	Lymph_Tert1	*
5	0.825	0.169	4.896	<span style=" color: red !important;" > 9.78e-07</span>	0.5	1.16	Lymph_Medium	1	Diastolic BP	9.78E-07	Lymph_Tert2	*
6	0.404	0.093	4.347	<span style=" color: red !important;" > 1.38e-05</span>	0.22	0.59	Lymph_Medium	1	Diastolic BP	1.38E-05	Lymph_Tert2	*
8	0.261	0.08	3.251	<span style=" color: red !important;" > 1.15e-03</span>	0.1	0.42	Lymph_Medium	1	Diastolic BP	1.15E-03	Lymph_Tert2	*
9	1.028	0.141	7.303	<span style=" color: red !important;" > 2.83e-13</span>	0.75	1.3	Lymph_Medium	1	Diastolic BP	2.83E-13	Lymph_Tert2	*
5	0.932	0.165	5.663	<span style=" color: red !important;" > 1.50e-08</span>	0.61	1.25	Lymph_High	1	Diastolic BP	1.50E-08	Lymph_Tert3	*
6	0.372	0.095	3.93	<span style=" color: red !important;" > 8.51e-05</span>	0.19	0.56	Lymph_High	1	Diastolic BP	8.51E-05	Lymph_Tert3	*
8	0.261	0.083	3.163	<span style=" color: red !important;" > 1.56e-03</span>	0.1	0.42	Lymph_High	1	Diastolic BP	1.56E-03	Lymph_Tert3	*
9	0.91	0.14	6.514	<span style=" color: red !important;" > 7.37e-11</span>	0.64	1.18	Lymph_High	1	Diastolic BP	7.37E-11	Lymph_Tert3	*
5	0.707	0.162	4.359	<span style=" color: red !important;" > 1.31e-05</span>	0.39	1.02	Lymph_Low	2	Diastolic BP	1.31E-05	Lymph_Tert1	*
6	0.067	0.09	0.747	<span style=" color: black !important;" > 4.55e-01</span>	-0.11	0.24	Lymph_Low	2	Diastolic BP	4.55E-01	Lymph_Tert1
8	0.336	0.078	4.328	<span style=" color: red !important;" > 1.51e-05</span>	0.18	0.49	Lymph_Low	2	Diastolic BP	1.51E-05	Lymph_Tert1	*
9	0.583	0.136	4.273	<span style=" color: red !important;" > 1.93e-05</span>	0.32	0.85	Lymph_Low	2	Diastolic BP	1.93E-05	Lymph_Tert1	*
5	0.231	0.16	1.443	<span style=" color: black !important;" > 1.49e-01</span>	-0.08	0.55	Lymph_Medium	2	Diastolic BP	1.49E-01	Lymph_Tert2
6	0.067	0.088	0.763	<span style=" color: black !important;" > 4.45e-01</span>	-0.11	0.24	Lymph_Medium	2	Diastolic BP	4.45E-01	Lymph_Tert2
8	0.264	0.076	3.469	<span style=" color: red !important;" > 5.23e-04</span>	0.12	0.41	Lymph_Medium	2	Diastolic BP	5.23E-04	Lymph_Tert2	*
9	0.585	0.134	4.367	<span style=" color: red !important;" > 1.26e-05</span>	0.32	0.85	Lymph_Medium	2	Diastolic BP	1.26E-05	Lymph_Tert2	*
5	0.141	0.157	0.897	<span style=" color: black !important;" > 3.70e-01</span>	-0.17	0.45	Lymph_High	2	Diastolic BP	3.70E-01	Lymph_Tert3
6	-0.022	0.09	-0.245	<span style=" color: black !important;" > 8.06e-01</span>	-0.2	0.15	Lymph_High	2	Diastolic BP	8.06E-01	Lymph_Tert3
8	0.251	0.078	3.192	<span style=" color: red !important;" > 1.41e-03</span>	0.1	0.4	Lymph_High	2	Diastolic BP	1.41E-03	Lymph_Tert3	*
9	0.591	0.133	4.449	<span style=" color: red !important;" > 8.64e-06</span>	0.33	0.85	Lymph_High	2	Diastolic BP	8.64E-06	Lymph_Tert3	*
7	0	0	0	1	0	0	Lymph_Tert1	1	Systolic BP	1.00E+00	Lymph_Tert1
7	0	0	0	1	0	0	Lymph_Tert2	1	Systolic BP	1.00E+00	Lymph_Tert2
7	0	0	0	1	0	0	Lymph_Tert3	1	Systolic BP	1.00E+00	Lymph_Tert3
7	0	0	0	1	0	0	Lymph_Tert1	1	Diastolic BP	1.00E+00	Lymph_Tert1
7	0	0	0	1	0	0	Lymph_Tert2	1	Diastolic BP	1.00E+00	Lymph_Tert2
7	0	0	0	1	0	0	Lymph_Tert3	1	Diastolic BP	1.00E+00	Lymph_Tert3
