# Supplementary material for: Poor sleep and shift work associate with increased blood pressure and inflammation in UK Biobank participants
Source: Nat Commun. 2023 Nov 4;14:7096. doi: 10.1038/s41467-023-42758-6 (PMC10625529; doi:10.1038/s41467-023-42758-6)
Supplement: Supplementary file 3 — Source Data [file 41467_2023_42758_MOESM3_ESM.zip › 24062760/Figure4_SleepLength_vs_BP_byCRP.csv]

Trait.Group1	Estimate	Std_Error	t.value	Pvalue	LowerCI	UpperCI	Marker	Model	Outcome	Pval	Marker1	test
5	0.889	0.272	3.275	<span style=" color: red !important;" > 1.06e-03</span>	0.36	1.42	CRP_Low	1	Systolic BP	1.06E-03	CRP_Low	*
6	0.025	0.142	0.178	<span style=" color: black !important;" > 8.59e-01</span>	-0.25	0.3	CRP_Low	1	Systolic BP	8.59E-01	CRP_Low
8	0.34	0.122	2.794	<span style=" color: red !important;" > 5.21e-03</span>	0.1	0.58	CRP_Low	1	Systolic BP	5.21E-03	CRP_Low	*
9	0.984	0.23	4.285	<span style=" color: red !important;" > 1.83e-05</span>	0.53	1.43	CRP_Low	1	Systolic BP	1.83E-05	CRP_Low	*
5	1.166	0.274	4.26	<span style=" color: red !important;" > 2.05e-05</span>	0.63	1.7	CRP_Medium	1	Systolic BP	2.05E-05	CRP_Medium	*
6	0.318	0.154	2.06	<span style=" color: red !important;" > 3.94e-02</span>	0.02	0.62	CRP_Medium	1	Systolic BP	3.94E-02	CRP_Medium	*
8	0.326	0.134	2.437	<span style=" color: red !important;" > 1.48e-02</span>	0.06	0.59	CRP_Medium	1	Systolic BP	1.48E-02	CRP_Medium	*
9	0.746	0.228	3.271	<span style=" color: red !important;" > 1.07e-03</span>	0.3	1.19	CRP_Medium	1	Systolic BP	1.07E-03	CRP_Medium	*
5	0.285	0.345	0.826	<span style=" color: black !important;" > 4.09e-01</span>	-0.39	0.96	CRP_High	1	Systolic BP	4.09E-01	CRP_High
6	0.06	0.214	0.281	<span style=" color: black !important;" > 7.79e-01</span>	-0.36	0.48	CRP_High	1	Systolic BP	7.79E-01	CRP_High
8	-0.267	0.189	-1.41	<span style=" color: black !important;" > 1.58e-01</span>	-0.64	0.1	CRP_High	1	Systolic BP	1.58E-01	CRP_High
9	0.095	0.294	0.323	<span style=" color: black !important;" > 7.46e-01</span>	-0.48	0.67	CRP_High	1	Systolic BP	7.46E-01	CRP_High
5	0.435	0.267	1.629	<span style=" color: black !important;" >1.03e-01</span>	-0.09	0.96	CRP_Low	2	Systolic BP	1.03E-01	CRP_Low
6	-0.267	0.139	-1.917	<span style=" color: black !important;" >5.52e-02</span>	-0.54	0.01	CRP_Low	2	Systolic BP	5.52E-02	CRP_Low
8	0.341	0.119	2.86	<span style=" color: red !important;" >4.24e-03</span>	0.11	0.58	CRP_Low	2	Systolic BP	4.24E-03	CRP_Low	*
9	0.687	0.226	3.044	<span style=" color: red !important;" >2.33e-03</span>	0.24	1.13	CRP_Low	2	Systolic BP	2.33E-03	CRP_Low	*
5	0.556	0.27	2.056	<span style=" color: red !important;" >3.97e-02</span>	0.03	1.09	CRP_Medium	2	Systolic BP	3.97E-02	CRP_Medium	*
6	-0.084	0.152	-0.552	<span style=" color: black !important;" >5.81e-01</span>	-0.38	0.21	CRP_Medium	2	Systolic BP	5.81E-01	CRP_Medium
8	0.329	0.132	2.494	<span style=" color: red !important;" >1.26e-02</span>	0.07	0.59	CRP_Medium	2	Systolic BP	1.26E-02	CRP_Medium	*
9	0.464	0.225	2.064	<span style=" color: red !important;" >3.90e-02</span>	0.02	0.91	CRP_Medium	2	Systolic BP	3.90E-02	CRP_Medium	*
5	-0.352	0.339	-1.036	<span style=" color: black !important;" > 3.00e-01</span>	-1.02	0.31	CRP_High	2	Systolic BP	3.00E-01	CRP_High
6	-0.297	0.21	-1.411	<span style=" color: black !important;" > 1.58e-01</span>	-0.71	0.12	CRP_High	2	Systolic BP	1.58E-01	CRP_High
8	-0.151	0.186	-0.814	<span style=" color: black !important;" > 4.16e-01</span>	-0.52	0.21	CRP_High	2	Systolic BP	4.16E-01	CRP_High
9	-0.124	0.29	-0.428	<span style=" color: black !important;" > 6.69e-01</span>	-0.69	0.44	CRP_High	2	Systolic BP	6.69E-01	CRP_High
5	0.89	0.158	5.643	<span style=" color: red !important;" > 1.68e-08</span>	0.58	1.2	CRP_Low	1	Diastolic BP	1.68E-08	CRP_Low	*
6	0.29	0.082	3.524	<span style=" color: red !important;" > 4.26e-04</span>	0.13	0.45	CRP_Low	1	Diastolic BP	4.26E-04	CRP_Low	*
8	0.314	0.071	4.447	<span style=" color: red !important;" > 8.71e-06</span>	0.18	0.45	CRP_Low	1	Diastolic BP	8.71E-06	CRP_Low	*
9	1.066	0.133	7.991	<span style=" color: red !important;" > 1.35e-15</span>	0.8	1.33	CRP_Low	1	Diastolic BP	1.35E-15	CRP_Low	*
5	0.816	0.157	5.209	<span style=" color: red !important;" >1.91e-07</span>	0.51	1.12	CRP_Medium	1	Diastolic BP	1.91E-07	CRP_Medium	*
6	0.324	0.088	3.685	<span style=" color: red !important;" >2.29e-04</span>	0.15	0.5	CRP_Medium	1	Diastolic BP	2.29E-04	CRP_Medium	*
8	0.298	0.077	3.887	<span style=" color: red !important;" >1.02e-04</span>	0.15	0.45	CRP_Medium	1	Diastolic BP	1.02E-04	CRP_Medium	*
9	0.665	0.13	5.103	<span style=" color: red !important;" >3.35e-07</span>	0.41	0.92	CRP_Medium	1	Diastolic BP	3.35E-07	CRP_Medium	*
5	0.692	0.197	3.518	<span style=" color: red !important;" > 4.35e-04</span>	0.31	1.08	CRP_High	1	Diastolic BP	4.35E-04	CRP_High	*
6	0.273	0.122	2.24	<span style=" color: red !important;" > 2.51e-02</span>	0.03	0.51	CRP_High	1	Diastolic BP	2.51E-02	CRP_High	*
8	0.024	0.108	0.218	<span style=" color: black !important;" > 8.27e-01</span>	-0.19	0.24	CRP_High	1	Diastolic BP	8.27E-01	CRP_High
9	0.515	0.168	3.069	<span style=" color: red !important;" > 2.15e-03</span>	0.19	0.84	CRP_High	1	Diastolic BP	2.15E-03	CRP_High	*
5	0.514	0.152	3.378	<span style=" color: red !important;" > 7.29e-04</span>	0.22	0.81	CRP_Low	2	Diastolic BP	7.29E-04	CRP_Low	*
6	0.058	0.079	0.728	<span style=" color: black !important;" > 4.67e-01</span>	-0.1	0.21	CRP_Low	2	Diastolic BP	4.67E-01	CRP_Low
8	0.321	0.068	4.715	<span style=" color: red !important;" > 2.42e-06</span>	0.19	0.45	CRP_Low	2	Diastolic BP	2.42E-06	CRP_Low	*
9	0.832	0.129	6.465	<span style=" color: red !important;" > 1.02e-10</span>	0.58	1.08	CRP_Low	2	Diastolic BP	1.02E-10	CRP_Low	*
5	0.276	0.151	1.825	<span style=" color: black !important;" > 6.80e-02</span>	-0.02	0.57	CRP_Medium	2	Diastolic BP	6.80E-02	CRP_Medium
6	-0.025	0.085	-0.29	<span style=" color: black !important;" > 7.72e-01</span>	-0.19	0.14	CRP_Medium	2	Diastolic BP	7.72E-01	CRP_Medium
8	0.301	0.074	4.083	<span style=" color: red !important;" > 4.45e-05</span>	0.16	0.45	CRP_Medium	2	Diastolic BP	4.45E-05	CRP_Medium	*
9	0.418	0.126	3.329	<span style=" color: red !important;" > 8.73e-04</span>	0.17	0.66	CRP_Medium	2	Diastolic BP	8.73E-04	CRP_Medium	*
5	0.114	0.188	0.603	<span style=" color: black !important;" > 5.46e-01</span>	-0.26	0.48	CRP_High	2	Diastolic BP	5.46E-01	CRP_High
6	-0.043	0.117	-0.366	<span style=" color: black !important;" > 7.14e-01</span>	-0.27	0.19	CRP_High	2	Diastolic BP	7.14E-01	CRP_High
8	0.103	0.103	0.996	<span style=" color: black !important;" > 3.19e-01</span>	-0.1	0.3	CRP_High	2	Diastolic BP	3.19E-01	CRP_High
9	0.279	0.16	1.741	<span style=" color: black !important;" > 8.16e-02</span>	-0.04	0.59	CRP_High	2	Diastolic BP	8.16E-02	CRP_High
7	0	0	0	1	0	0	CRP_High	1	Systolic BP	1.00E+00	CRP_High
7	0	0	0	1	0	0	CRP_Low	1	Systolic BP	1.00E+00	CRP_Low
7	0	0	0	1	0	0	CRP_Medium	1	Systolic BP	1.00E+00	CRP_Medium
7	0	0	0	1	0	0	CRP_High	1	Diastolic BP	1.00E+00	CRP_High
7	0	0	0	1	0	0	CRP_Low	1	Diastolic BP	1.00E+00	CRP_Low
7	0	0	0	1	0	0	CRP_Medium	1	Diastolic BP	1.00E+00	CRP_Medium
