# Supplementary material for: Poor sleep and shift work associate with increased blood pressure and inflammation in UK Biobank participants
Source: Nat Commun. 2023 Nov 4;14:7096. doi: 10.1038/s41467-023-42758-6 (PMC10625529; doi:10.1038/s41467-023-42758-6)
Supplement: Supplementary file 3 — Source Data [file 41467_2023_42758_MOESM3_ESM.zip › 24062760/Suppl.FiguresS1_S2_S3_SleepLength_vs_BP_ByAgeSexBMI.csv]

Model	GroupClass	Group	Outcome	Trait	TraitGroup	Beta	LowerCI	UpperCI	Pval
1	Sex	Male	Systolic BP	Sleep Length	5	0.806	0.35	1.26	0.00056
1	Sex	Male	Systolic BP	Sleep Length	6	0.138	-0.11	0.39	0.275
1	Sex	Male	Systolic BP	Sleep Length	7	0	0	0	0
1	Sex	Male	Systolic BP	Sleep Length	8	0.658	0.43	0.88	0
1	Sex	Male	Systolic BP	Sleep Length	9	1.28	0.89	1.67	0
2	Sex	Male	Systolic BP	Sleep Length	5	0.032	-0.42	0.48	0.889
2	Sex	Male	Systolic BP	Sleep Length	6	-0.355	-0.6	-0.11	0.00425
2	Sex	Male	Systolic BP	Sleep Length	7	0	0	0	0
2	Sex	Male	Systolic BP	Sleep Length	8	0.629	0.41	0.85	0
2	Sex	Male	Systolic BP	Sleep Length	9	0.799	0.42	1.18	0.00003
1	Sex	Female	Systolic BP	Sleep Length	5	1.215	0.76	1.67	0
1	Sex	Female	Systolic BP	Sleep Length	6	0.256	-0.01	0.52	0.0565
1	Sex	Female	Systolic BP	Sleep Length	7	0	0	0	0
1	Sex	Female	Systolic BP	Sleep Length	8	0.264	0.04	0.49	0.0192
1	Sex	Female	Systolic BP	Sleep Length	9	1.114	0.73	1.5	0
2	Sex	Female	Systolic BP	Sleep Length	5	0.359	-0.08	0.8	0.113
2	Sex	Female	Systolic BP	Sleep Length	6	-0.162	-0.42	0.1	0.217
2	Sex	Female	Systolic BP	Sleep Length	7	0	0	0	0
2	Sex	Female	Systolic BP	Sleep Length	8	0.241	0.03	0.46	0.0284
2	Sex	Female	Systolic BP	Sleep Length	9	0.617	0.24	0.99	0.0012
1	Sex	Male	Diastolic BP	Sleep Length	5	0.931	0.66	1.2	0
1	Sex	Male	Diastolic BP	Sleep Length	6	0.379	0.23	0.53	0
1	Sex	Male	Diastolic BP	Sleep Length	7	0	0	0	0
1	Sex	Male	Diastolic BP	Sleep Length	8	0.454	0.32	0.59	0
1	Sex	Male	Diastolic BP	Sleep Length	9	1.058	0.83	1.29	0
2	Sex	Male	Diastolic BP	Sleep Length	5	0.293	0.03	0.56	0.0287
2	Sex	Male	Diastolic BP	Sleep Length	6	-0.014	-0.16	0.13	0.847
2	Sex	Male	Diastolic BP	Sleep Length	7	0	0	0	0
2	Sex	Male	Diastolic BP	Sleep Length	8	0.431	0.3	0.56	0
2	Sex	Male	Diastolic BP	Sleep Length	9	0.653	0.43	0.87	0
1	Sex	Female	Diastolic BP	Sleep Length	5	1.059	0.8	1.32	0
1	Sex	Female	Diastolic BP	Sleep Length	6	0.407	0.26	0.55	0
1	Sex	Female	Diastolic BP	Sleep Length	7	0	0	0	0
1	Sex	Female	Diastolic BP	Sleep Length	8	0.227	0.1	0.35	0.00036
1	Sex	Female	Diastolic BP	Sleep Length	9	1.016	0.8	1.23	0
2	Sex	Female	Diastolic BP	Sleep Length	5	0.336	0.09	0.58	0.00641
2	Sex	Female	Diastolic BP	Sleep Length	6	0.05	-0.09	0.19	0.483
2	Sex	Female	Diastolic BP	Sleep Length	7	0	0	0	0
2	Sex	Female	Diastolic BP	Sleep Length	8	0.205	0.09	0.32	0.00064
2	Sex	Female	Diastolic BP	Sleep Length	9	0.596	0.39	0.8	0
1	Age	LesEq50	Systolic BP	Sleep Length	5	1.315	0.73	1.9	0.00001
1	Age	LesEq50	Systolic BP	Sleep Length	6	0.46	0.16	0.76	0.00270
1	Age	LesEq50	Systolic BP	Sleep Length	7	0	0	0	1.00000
1	Age	LesEq50	Systolic BP	Sleep Length	8	0.076	-0.18	0.34	0.56300
1	Age	LesEq50	Systolic BP	Sleep Length	9	0.667	0.14	1.2	0.01360
1	Age	Gret50	Systolic BP	Sleep Length	5	1.116	0.73	1.51	0.00000
1	Age	Gret50	Systolic BP	Sleep Length	6	0.217	-0.01	0.44	0.05880
1	Age	Gret50	Systolic BP	Sleep Length	7	0	0	0	1.00000
1	Age	Gret50	Systolic BP	Sleep Length	8	0.499	0.3	0.69	0.00000
1	Age	Gret50	Systolic BP	Sleep Length	9	1.322	1	1.65	0.00000
2	Age	LesEq50	Systolic BP	Sleep Length	5	0.092	-0.47	0.65	0.74700
2	Age	LesEq50	Systolic BP	Sleep Length	6	-0.22	-0.51	0.07	0.13600
2	Age	LesEq50	Systolic BP	Sleep Length	7	0	0	0	1.00000
2	Age	LesEq50	Systolic BP	Sleep Length	8	0.23	-0.02	0.48	0.06920
2	Age	LesEq50	Systolic BP	Sleep Length	9	0.389	-0.12	0.9	0.13300
2	Age	Gret50	Systolic BP	Sleep Length	5	0.411	0.03	0.8	0.03560
2	Age	Gret50	Systolic BP	Sleep Length	6	-0.154	-0.37	0.07	0.17300
2	Age	Gret50	Systolic BP	Sleep Length	7	0	0	0	1.00000
2	Age	Gret50	Systolic BP	Sleep Length	8	0.431	0.24	0.62	0.00001
2	Age	Gret50	Systolic BP	Sleep Length	9	0.821	0.5	1.14	0.00000
1	Age	LesEq50	Diastolic BP	Sleep Length	5	1.42	1.04	1.81	0.00000
1	Age	LesEq50	Diastolic BP	Sleep Length	6	0.63	0.43	0.83	0.00000
1	Age	LesEq50	Diastolic BP	Sleep Length	7	0.00	0.00	0.00	1.00000
1	Age	LesEq50	Diastolic BP	Sleep Length	8	0.14	-0.04	0.31	0.12100
1	Age	LesEq50	Diastolic BP	Sleep Length	9	0.97	0.62	1.32	0.00000
1	Age	Gret50	Diastolic BP	Sleep Length	5	0.87	0.66	1.09	0.00000
1	Age	Gret50	Diastolic BP	Sleep Length	6	0.30	0.17	0.42	0.00000
1	Age	Gret50	Diastolic BP	Sleep Length	7	0.00	0.00	0.00	1.00000
1	Age	Gret50	Diastolic BP	Sleep Length	8	0.38	0.27	0.48	0.00000
1	Age	Gret50	Diastolic BP	Sleep Length	9	1.04	0.86	1.21	0.00000
2	Age	LesEq50	Diastolic BP	Sleep Length	5	0.352	-0.01	0.71	0.05380
2	Age	LesEq50	Diastolic BP	Sleep Length	6	0.03	-0.15	0.22	0.74800
2	Age	LesEq50	Diastolic BP	Sleep Length	7	0	0	0	1.00000
2	Age	LesEq50	Diastolic BP	Sleep Length	8	0.264	0.11	0.42	0.00113
2	Age	LesEq50	Diastolic BP	Sleep Length	9	0.73	0.4	1.06	0.00001
2	Age	Gret50	Diastolic BP	Sleep Length	5	0.303	0.1	0.51	0.00383
2	Age	Gret50	Diastolic BP	Sleep Length	6	-0.001	-0.12	0.12	0.99100
2	Age	Gret50	Diastolic BP	Sleep Length	7	0	0	0	1.00000
2	Age	Gret50	Diastolic BP	Sleep Length	8	0.319	0.22	0.42	0.00000
2	Age	Gret50	Diastolic BP	Sleep Length	9	0.62	0.45	0.79	0.00000
1	BMI	BMI25	Systolic BP	Sleep Length	5	0.597	0.01	1.19	4.65E-02
1	BMI	BMI25	Systolic BP	Sleep Length	6	-0.034	-0.34	0.28	8.29E-01
1	BMI	BMI25	Systolic BP	Sleep Length	7	0	0	0	1.00E+00
1	BMI	BMI25	Systolic BP	Sleep Length	8	0.402	0.15	0.66	2.07E-03
1	BMI	BMI25	Systolic BP	Sleep Length	9	0.889	0.41	1.36	2.46E-04
1	BMI	BMI25_30	Systolic BP	Sleep Length	5	0.407	-0.09	0.9	1.05E-01
1	BMI	BMI25_30	Systolic BP	Sleep Length	6	-0.126	-0.4	0.14	3.60E-01
1	BMI	BMI25_30	Systolic BP	Sleep Length	7	0	0	0	1.00E+00
1	BMI	BMI25_30	Systolic BP	Sleep Length	8	0.295	0.06	0.53	1.31E-02
1	BMI	BMI25_30	Systolic BP	Sleep Length	9	0.682	0.28	1.09	9.96E-04
1	BMI	BMI30	Systolic BP	Sleep Length	5	0.3	-0.29	0.89	3.19E-01
1	BMI	BMI30	Systolic BP	Sleep Length	6	-0.259	-0.63	0.11	1.67E-01
1	BMI	BMI30	Systolic BP	Sleep Length	7	0	0	0	1.00E+00
1	BMI	BMI30	Systolic BP	Sleep Length	8	0.053	-0.29	0.39	7.62E-01
1	BMI	BMI30	Systolic BP	Sleep Length	9	0.022	-0.51	0.56	9.35E-01
1	BMI	BMI25	Diastolic BP	Sleep Length	5	0.423	0.09	0.75	1.17E-02
1	BMI	BMI25	Diastolic BP	Sleep Length	6	0.158	-0.01	0.33	7.32E-02
1	BMI	BMI25	Diastolic BP	Sleep Length	7	0	0	0	1.00E+00
1	BMI	BMI25	Diastolic BP	Sleep Length	8	0.281	0.14	0.42	1.20E-04
1	BMI	BMI25	Diastolic BP	Sleep Length	9	0.795	0.53	1.06	4.48E-09
1	BMI	BMI25_30	Diastolic BP	Sleep Length	5	0.422	0.14	0.7	2.99E-03
1	BMI	BMI25_30	Diastolic BP	Sleep Length	6	-0.001	-0.15	0.15	9.85E-01
1	BMI	BMI25_30	Diastolic BP	Sleep Length	7	0	0	0	1.00E+00
1	BMI	BMI25_30	Diastolic BP	Sleep Length	8	0.266	0.13	0.4	7.76E-05
1	BMI	BMI25_30	Diastolic BP	Sleep Length	9	0.766	0.54	1	6.32E-11
1	BMI	BMI30	Diastolic BP	Sleep Length	5	0.497	0.16	0.83	3.61E-03
1	BMI	BMI30	Diastolic BP	Sleep Length	6	0.089	-0.12	0.3	4.04E-01
1	BMI	BMI30	Diastolic BP	Sleep Length	7	0	0	0	1.00E+00
1	BMI	BMI30	Diastolic BP	Sleep Length	8	0.347	0.15	0.54	4.53E-04
1	BMI	BMI30	Diastolic BP	Sleep Length	9	0.399	0.09	0.7	1.01E-02
